# Supplementary material for: Heteroplasmic mitochondrial DNA variants in cardiovascular diseases
Source: PLoS Genet. 2022 Apr 1;18(4):e1010068. doi: 10.1371/journal.pgen.1010068 (PMC9007378; doi:10.1371/journal.pgen.1010068)
Supplement: S1 Dataset — Mean read depth, standard deviation, and mode values per mtDNA position, calculated across all samples that passed quality filtering and have at least 1 mtSNV (N = 6,214, reported in S2 Dataset). (XLSX) [file pgen.1010068.s002.xlsx]

## Sheet: Mean, stdv, mode
Chromosome	Position	Mean (read depth)	Standard Deviation of the mean	Mode (read depth)
chrM	1	0.00724171	0.16863	12
chrM	2	0.00788542	0.171441	12
chrM	3	0.00820727	0.19431	14
chrM	4	0.00901191	0.196335	14
chrM	5	0.00933376	0.197138	14
chrM	6	0.00949469	0.197538	14
chrM	7	0.00949469	0.197538	14
chrM	8	0.0102993	0.201132	14
chrM	9	0.0102993	0.201132	14
chrM	10	0.0167364	0.218366	14
chrM	11	0.017541	0.220139	14
chrM	12	0.0181847	0.221544	14
chrM	13	0.0191503	0.223632	14
chrM	14	0.0194722	0.224323	14
chrM	15	0.0214033	0.228415	14
chrM	16	0.0218861	0.229424	14
chrM	17	0.0228516	0.231426	14
chrM	18	0.024139	0.234062	14
chrM	19	0.0243	0.234389	14
chrM	20	0.0246218	0.235041	14
chrM	21	0.0247827	0.236049	14
chrM	22	0.0252655	0.237697	14
chrM	23	0.0284841	0.24402	14
chrM	24	481.906	261.902	2010
chrM	25	495.441	269.225	2041
chrM	26	500.891	273.32	2049
chrM	27	506.619	276.233	2059
chrM	28	506.973	276.393	2061
chrM	29	507.655	276.709	2061
chrM	30	509.026	277.399	2066
chrM	31	509.173	277.467	2067
chrM	32	509.412	277.582	2070
chrM	33	509.6	277.664	2068
chrM	34	507.925	276.608	2064
chrM	35	878.593	316.155	2932
chrM	36	883.787	317.129	2935
chrM	37	898.951	327.875	2933
chrM	38	902.649	328.622	2939
chrM	39	903.019	328.76	2940
chrM	40	903.98	328.97	2942
chrM	41	902.59	328.771	2938
chrM	42	904.29	329.008	2940
chrM	43	902.629	328.704	2941
chrM	44	904.766	329.105	2942
chrM	45	903.3	328.87	2943
chrM	46	904.308	329.05	2942
chrM	47	904.544	329.169	2940
chrM	48	904.182	329.112	2940
chrM	49	904.093	329.077	2940
chrM	50	901.612	328.496	2936
chrM	51	905.751	329.342	2942
chrM	52	905.966	329.379	2943
chrM	53	903.807	328.997	2936
chrM	54	905.97	329.381	2943
chrM	55	905.916	329.366	2943
chrM	56	905.908	329.356	2943
chrM	57	904.32	328.872	2939
chrM	58	905.979	329.377	2943
chrM	59	905.898	329.346	2943
chrM	60	905.888	329.343	2943
chrM	61	905.659	329.259	2943
chrM	62	905.709	329.27	2943
chrM	63	905.734	329.294	2943
chrM	64	905.655	329.275	2943
chrM	65	905.563	329.283	2943
chrM	66	889.775	324.367	2913
chrM	67	904.065	328.886	2939
chrM	68	905.757	329.297	2943
chrM	69	905.761	329.301	2943
chrM	70	905.764	329.304	2943
chrM	71	905.64	329.261	2943
chrM	72	903.041	328.44	2942
chrM	73	904.155	328.812	2943
chrM	74	904.703	328.936	2943
chrM	75	904.738	328.933	2943
chrM	76	904.644	328.897	2943
chrM	77	904.626	328.874	2943
chrM	78	904.711	328.905	2943
chrM	79	904.709	328.906	2943
chrM	80	904.693	328.9	2943
chrM	81	904.686	328.895	2943
chrM	82	1303.03	388.966	4135
chrM	83	1312.23	390.557	4148
chrM	84	1315.9	391.34	4149
chrM	85	1317.75	391.588	4149
chrM	86	1317.51	391.544	4150
chrM	87	1317.51	391.585	4149
chrM	88	1316.78	391.393	4148
chrM	89	1319.09	391.795	4150
chrM	90	1318.09	391.627	4148
chrM	91	1317.83	391.593	4150
chrM	92	1318.02	391.631	4147
chrM	93	1317.86	391.569	4148
chrM	94	1318.94	391.832	4150
chrM	95	1318.91	391.83	4150
chrM	96	1318.79	391.786	4148
chrM	97	1318.87	391.79	4149
chrM	98	1318.47	391.728	4147
chrM	99	1318.69	391.735	4147
chrM	100	1318.24	391.942	4144
chrM	101	1319.64	392.332	4147
chrM	102	1319.64	392.333	4150
chrM	103	1320.38	392.571	4151
chrM	104	1321.91	393.155	4152
chrM	105	1326.9	395.13	4157
chrM	106	1360.85	409.808	4206
chrM	107	1791.76	621.001	5656
chrM	108	1819.47	627.41	5682
chrM	109	2180.45	690.63	7034
chrM	110	2569.25	755.434	7961
chrM	111	2575.59	757.14	7966
chrM	112	2995.27	845.573	7997
chrM	113	3010.06	849.723	8000
chrM	114	3015.26	851.838	8001
chrM	115	3017.33	852.145	8001
chrM	116	3016.2	851.21	8001
chrM	117	3016.04	851.148	8003
chrM	118	3007.31	845.176	8001
chrM	119	3007.87	845.145	8002
chrM	120	3006.29	844.557	8003
chrM	121	2996.4	837.348	8001
chrM	122	2994.35	836.235	7997
chrM	123	2972.95	827.44	7978
chrM	124	2544.76	657.099	6510
chrM	125	2514.83	647.11	6468
chrM	126	2510.88	645.806	6461
chrM	127	2511.39	645.806	6462
chrM	128	2510.72	645.616	6462
chrM	129	2511.45	645.749	6462
chrM	130	2509.28	644.829	6462
chrM	131	2510	645.023	6462
chrM	132	2508.72	644.347	6462
chrM	133	2504.59	643.452	6461
chrM	134	2495.27	641.792	6450
chrM	135	2154.11	564.977	5113
chrM	136	2126.35	559.552	5071
chrM	137	2123.3	558.93	5067
chrM	138	2121.77	558.586	5065
chrM	139	2122.94	559.242	5064
chrM	140	2122.42	559.081	5064
chrM	141	2122.58	559.123	5063
chrM	142	2122.15	559.041	5063
chrM	143	2590.05	673.842	6023
chrM	144	2593.68	675.309	6025
chrM	145	2601.76	677.816	6036
chrM	146	2601.81	677.828	6036
chrM	147	2602.34	678.309	6032
chrM	148	2603.94	678.709	6036
chrM	149	2603.96	678.582	6037
chrM	150	2597.05	677.136	6033
chrM	151	2604.73	678.71	6040
chrM	152	2602.48	678.075	6035
chrM	153	2603.56	678.537	6036
chrM	154	2602.38	678.272	6038
chrM	155	2605.99	679.202	6039
chrM	156	2604.66	678.937	6038
chrM	157	2601.23	678.085	6036
chrM	158	2607.07	679.502	6039
chrM	159	2609.68	679.961	6045
chrM	160	2611.36	680.715	6046
chrM	161	2614.07	681.314	6046
chrM	162	2633.93	685.244	6061
chrM	163	2987.18	760.262	7210
chrM	164	2993.31	761.689	7217
chrM	165	2994.88	762.245	7217
chrM	166	3002.62	764.606	7226
chrM	167	3004.63	765.146	7227
chrM	168	3003.81	764.477	7226
chrM	169	3004.5	764.649	7227
chrM	170	3004.71	764.35	7227
chrM	171	3007.14	764.793	7230
chrM	172	3008.57	765.107	7233
chrM	173	3012.44	766.201	7238
chrM	174	3036.94	772.21	7268
chrM	175	3393.84	866.96	7997
chrM	176	3401.33	868.893	8000
chrM	177	3405.02	869.906	8001
chrM	178	3406.86	870.356	8001
chrM	179	3399.72	868.51	7995
chrM	180	3401.72	869.034	7997
chrM	181	3394.11	867.02	7990
chrM	182	3020.71	783.801	6826
chrM	183	3817.33	962.073	7970
chrM	184	3827.13	964.628	7982
chrM	185	3856.4	987.67	7997
chrM	186	3857.63	988.427	7997
chrM	187	3858.46	988.611	7997
chrM	188	3772.04	963.636	7912
chrM	189	3857.23	992.895	7994
chrM	190	3848.25	990.831	7981
chrM	191	3852.08	991.731	7987
chrM	192	3852.02	991.646	7989
chrM	193	3854.23	992.142	7993
chrM	194	3855.46	994.046	7993
chrM	195	3827.17	987.3	7965
chrM	196	3857.94	994.755	7995
chrM	197	3854.46	993.695	7993
chrM	198	3850.29	992.731	7986
chrM	199	3855.56	994.82	7989
chrM	200	3839.89	990.755	7977
chrM	201	3858.6	995.248	8002
chrM	202	3856.58	994.067	8001
chrM	203	3839.62	990.244	7992
chrM	204	3827.59	992.519	7983
chrM	205	3818.29	988.171	7972
chrM	206	3810.17	984.172	7936
chrM	207	3679.03	985.97	7601
chrM	208	3653.83	970.283	7574
chrM	209	3273.56	888.672	7123
chrM	210	2937.25	786.934	6677
chrM	211	2916.85	778.021	6647
chrM	212	2574.36	683.698	6242
chrM	213	2549.68	677.5	6210
chrM	214	2546.13	676.535	6203
chrM	215	2545.1	676.298	6199
chrM	216	2543.38	676.132	6198
chrM	217	2543.5	676.187	6198
chrM	218	2542.78	675.992	6198
chrM	219	2543.43	676.205	6197
chrM	220	2543.29	676.12	6197
chrM	221	2543.1	676.085	6199
chrM	222	2542.96	676.045	6199
chrM	223	2542.22	675.778	6198
chrM	224	2543.27	676.072	6199
chrM	225	2543.1	676.037	6200
chrM	226	2543.14	676.154	6209
chrM	227	2543.2	676.575	6239
chrM	228	2543.48	677.776	6325
chrM	229	2546.31	679.88	6462
chrM	230	2549.47	681.919	6604
chrM	231	2576.24	688.99	6655
chrM	232	2775.09	757.329	6796
chrM	233	2914.66	776.635	6804
chrM	234	2964.65	787.061	6842
chrM	235	2987.72	793.612	6851
chrM	236	2990.81	794.658	6850
chrM	237	2993.82	796.071	6867
chrM	238	3002.85	796.973	6870
chrM	239	3807.25	994.47	7999
chrM	240	3811.59	996.792	7998
chrM	241	3819.91	1000.87	7990
chrM	242	3810.06	999.45	7981
chrM	243	3389.05	877.884	6995
chrM	244	3362.69	872.211	6962
chrM	245	3356.81	870.905	6957
chrM	246	3359.54	871.572	6959
chrM	247	3355.82	871.305	6955
chrM	248	3350.59	875.46	6955
chrM	249	3360.08	874.494	6960
chrM	250	3360.98	875.855	6992
chrM	251	3387.99	882.15	7071
chrM	252	3559.73	933.535	7607
chrM	253	3675.44	956.702	7680
chrM	254	3716.53	966.803	7699
chrM	255	3730.05	971.032	7723
chrM	256	3736.26	973.736	7730
chrM	257	3736.45	973.794	7728
chrM	258	3739.57	974.711	7716
chrM	259	3739.52	974.557	7706
chrM	260	3736.53	974.266	7698
chrM	261	3733.84	973.335	7692
chrM	262	3729.15	971.384	7667
chrM	263	3341.34	896.428	6948
chrM	264	3350.88	903.072	7240
chrM	265	3351.31	909.779	7543
chrM	266	3390.86	915.26	7681
chrM	267	3596.78	978.688	7842
chrM	268	3729.42	1004.48	7919
chrM	269	3773.53	1014.41	7945
chrM	270	3779.79	1015.85	7942
chrM	271	3785.45	1017.72	7930
chrM	272	3781.17	1016.86	7926
chrM	273	3773.62	1015.03	7915
chrM	274	3750.81	1008.54	7904
chrM	275	3383.85	927.01	7277
chrM	276	3381.93	926.454	7309
chrM	277	3310.7	902.278	6941
chrM	278	3306.1	901.164	6957
chrM	279	3305.48	900.978	6953
chrM	280	3302.38	899.603	7012
chrM	281	3295.77	898.123	7086
chrM	282	3285	896.062	7096
chrM	283	2607.35	698.735	5699
chrM	284	2549.7	686.674	5636
chrM	285	2542.19	687.195	5748
chrM	286	2532.04	704.519	7126
chrM	287	2598.16	723.67	7475
chrM	288	2949.74	880.134	7892
chrM	289	3201.24	906.772	7999
chrM	290	3296.06	917.876	8000
chrM	291	3306.15	920.653	7998
chrM	292	3307.3	921.337	7988
chrM	293	3313.97	923.905	7999
chrM	294	3314.9	924.469	8001
chrM	295	3313.75	925.141	8000
chrM	296	3317.92	926.063	8003
chrM	297	3312.55	922.51	7992
chrM	298	3317.4	926.86	8000
chrM	299	3320.19	927.489	8001
chrM	300	3314.96	925.343	7984
chrM	301	3319.74	927.3	8000
chrM	302	3316.89	923.155	7985
chrM	303	3340.77	932.188	7980
chrM	304	3329.51	931.498	7934
chrM	305	3309.81	927.418	7927
chrM	306	3298.18	924.375	7902
chrM	307	2990.95	868.158	7485
chrM	308	2983.54	860.461	7482
chrM	309	2973.37	851.569	7480
chrM	310	2946.1	843.379	7462
chrM	311	3031.1	881.339	7497
chrM	312	3031.63	881.502	7498
chrM	313	3031.8	881.479	7498
chrM	314	3028.51	880.54	7498
chrM	315	3027.65	879.756	7493
chrM	316	2924.85	817.157	6910
chrM	317	2927.77	819.493	6911
chrM	318	2926.22	818.286	6900
chrM	319	2925.96	818.106	6898
chrM	320	2922.84	815.865	6882
chrM	321	2917.73	813.359	6865
chrM	322	2908	809.406	6831
chrM	323	2904.24	807.328	6820
chrM	324	2900.36	805.931	6805
chrM	325	2900.27	805.602	6795
chrM	326	2858.74	787.949	6680
chrM	327	2856.06	786.639	6665
chrM	328	2840.55	780.458	6624
chrM	329	2829.63	776.93	6602
chrM	330	2822.27	774.617	6572
chrM	331	2379.57	680.281	5595
chrM	332	2375.36	679.308	5586
chrM	333	2369.92	678.178	5579
chrM	334	2367.18	676.914	5577
chrM	335	2343.32	668.546	5523
chrM	336	2286.43	667.038	5513
chrM	337	2078.02	653.994	5423
chrM	338	1781	526.914	5179
chrM	339	1745.56	518.015	5112
chrM	340	1740.71	516.267	5041
chrM	341	1739.32	514.731	4961
chrM	342	1737.84	513.266	4916
chrM	343	1737.33	512.502	4886
chrM	344	1736.78	512.148	4881
chrM	345	1736.33	511.943	4878
chrM	346	1735.11	511.125	4880
chrM	347	1733.4	510.542	4874
chrM	348	1730.7	509.714	4869
chrM	349	1731.05	509.62	4873
chrM	350	1703.92	502.62	4786
chrM	351	1338.42	399.731	3626
chrM	352	1337.75	399.587	3625
chrM	353	1330.15	398.098	3615
chrM	354	1337.8	399.615	3625
chrM	355	1338.11	399.66	3626
chrM	356	1337.84	399.533	3624
chrM	357	1331.92	398.344	3615
chrM	358	1337.9	399.472	3624
chrM	359	1337.9	399.401	3623
chrM	360	1337.64	399.262	3621
chrM	361	1335.65	398.098	3600
chrM	362	1329.53	396.919	3583
chrM	363	1327.09	396.348	3574
chrM	364	1325.4	396.037	3575
chrM	365	1309.15	392.491	3554
chrM	366	881.286	310.333	2605
chrM	367	933.62	328.298	2803
chrM	368	938.091	329.5	2818
chrM	369	937.729	330.287	2833
chrM	370	942.186	331.695	2846
chrM	371	942.175	331.831	2848
chrM	372	941.032	331.648	2849
chrM	373	1348.41	420.949	3952
chrM	374	1356.65	422.94	3963
chrM	375	1358.35	424.801	3978
chrM	376	1361.49	425.36	3987
chrM	377	1358.88	424.628	3977
chrM	378	1364.55	425.932	3991
chrM	379	1363.22	425.629	3987
chrM	380	1362.43	425.211	3984
chrM	381	1361.34	424.535	3970
chrM	382	1360.88	421.634	3915
chrM	383	1350.06	418.326	3862
chrM	384	1396.24	429.459	4008
chrM	385	1392.23	427.725	3991
chrM	386	1384.42	423.961	3934
chrM	387	610.336	180.287	1608
chrM	388	609.543	180.076	1605
chrM	389	609.755	180.125	1606
chrM	390	609.716	180.119	1606
chrM	391	605.718	179.162	1602
chrM	392	610.342	180.27	1609
chrM	393	610.342	180.269	1609
chrM	394	610.286	180.251	1610
chrM	395	609.943	180.171	1607
chrM	396	610.358	180.271	1610
chrM	397	610.362	180.267	1610
chrM	398	608.262	179.911	1608
chrM	399	610.321	180.256	1609
chrM	400	610.257	180.246	1609
chrM	401	610.154	180.224	1609
chrM	402	608.644	179.115	1609
chrM	403	607.939	178.77	1609
chrM	404	606.15	177.408	1603
chrM	405	604.101	176.933	1601
chrM	406	560.881	158.037	1565
chrM	407	542.187	154.977	1558
chrM	408	541.144	154.798	1556
chrM	409	540.799	154.731	1556
chrM	410	540.836	154.758	1556
chrM	411	540.689	154.74	1556
chrM	412	540.722	154.729	1555
chrM	413	540.784	154.757	1556
chrM	414	540.745	154.75	1556
chrM	415	540.773	154.757	1556
chrM	416	540.81	154.762	1556
chrM	417	540.802	154.763	1556
chrM	418	541.139	154.869	1556
chrM	419	541.183	154.888	1556
chrM	420	978.981	294.516	3106
chrM	421	982.725	296.456	3117
chrM	422	992.556	299.895	3151
chrM	423	994.019	300.308	3154
chrM	424	993.988	300.238	3151
chrM	425	993.815	300.154	3153
chrM	426	994.123	300.257	3153
chrM	427	993.912	300.162	3153
chrM	428	993.654	299.941	3144
chrM	429	992.868	299.76	3142
chrM	430	993.274	299.885	3145
chrM	431	992.317	299.573	3141
chrM	432	992.591	299.77	3141
chrM	433	974.012	294.474	3092
chrM	434	993.758	300.048	3140
chrM	435	995.242	300.457	3146
chrM	436	995.364	300.43	3145
chrM	437	995.327	300.396	3145
chrM	438	995.254	300.386	3145
chrM	439	993.106	299.737	3144
chrM	440	995.139	300.364	3144
chrM	441	995.15	300.353	3144
chrM	442	995.207	300.373	3145
chrM	443	994.699	300.207	3144
chrM	444	997.67	300.802	3146
chrM	445	1007.44	303.398	3151
chrM	446	1061.83	333.406	3210
chrM	447	1116.1	347.948	3319
chrM	448	1388.22	422.693	4104
chrM	449	1399.25	421.914	4146
chrM	450	1859.85	561.917	5958
chrM	451	1867.16	563.925	5987
chrM	452	1877.62	569.039	6051
chrM	453	1889.8	571.063	6073
chrM	454	1891.28	571.734	6076
chrM	455	1891.44	571.939	6080
chrM	456	1884.81	570.414	6068
chrM	457	1891.76	572.191	6079
chrM	458	1891.62	572.171	6078
chrM	459	1891.19	572.044	6076
chrM	460	1889.44	571.71	6072
chrM	461	1885.06	570.331	6064
chrM	462	1890.31	570.689	6055
chrM	463	1889.81	570.178	6045
chrM	464	1885.88	569.114	6035
chrM	465	1885	568.823	6030
chrM	466	1881.4	568.088	6029
chrM	467	1806	549.762	5730
chrM	468	1810.29	550.611	5740
chrM	469	1808.17	550.254	5736
chrM	470	1758.21	533.56	5547
chrM	471	1749.91	531.66	5528
chrM	472	1726.4	524.244	5414
chrM	473	1390.47	442.288	4619
chrM	474	1358.23	435.673	4551
chrM	475	1355.49	435.083	4544
chrM	476	1355.1	435	4540
chrM	477	1354.57	434.895	4539
chrM	478	1353.26	434.564	4535
chrM	479	1354.63	434.897	4538
chrM	480	1354.53	434.863	4538
chrM	481	1354.5	434.856	4538
chrM	482	1354.47	434.849	4538
chrM	483	1354.53	434.87	4538
chrM	484	1354.49	434.852	4538
chrM	485	1354.48	434.855	4537
chrM	486	1354.5	434.864	4538
chrM	487	1354.37	434.846	4537
chrM	488	1354.53	434.888	4538
chrM	489	1354.41	434.852	4537
chrM	490	1354.5	434.893	4538
chrM	491	1354.52	434.874	4538
chrM	492	1353.86	434.572	4538
chrM	493	1354.52	434.935	4538
chrM	494	1328.45	455.755	4531
chrM	495	1354.64	435.006	4538
chrM	496	1354.68	435.047	4539
chrM	497	1354.62	435.031	4539
chrM	498	1354.72	435.074	4540
chrM	499	1353.28	434.605	4536
chrM	500	1351.73	434.519	4539
chrM	501	1354.38	435.169	4541
chrM	502	1354.46	435.167	4540
chrM	503	1353.37	434.834	4539
chrM	504	1353.41	434.826	4534
chrM	505	1353.9	434.917	4534
chrM	506	1355.36	435.128	4537
chrM	507	1362.46	436.623	4538
chrM	508	1460.24	510.503	5076
chrM	509	1508.45	524.446	5227
chrM	510	2132.03	762.683	7052
chrM	511	2150.95	766.085	7099
chrM	512	2157.04	751.363	7133
chrM	513	2144.67	740.399	7024
chrM	514	1956.15	814.663	6878
chrM	515	1963.25	811.761	6886
chrM	516	2179.69	726.358	7111
chrM	517	2163.39	717.057	7010
chrM	518	2163.43	716.306	7002
chrM	519	2142.94	710.736	6953
chrM	520	1808.34	600.759	5856
chrM	521	1769.12	585.752	5776
chrM	522	1765.14	584.352	5771
chrM	523	1761.09	582.929	5765
chrM	524	1764.74	583.794	5768
chrM	525	1761.74	583.445	5761
chrM	526	1758.02	581.313	5733
chrM	527	1758.39	581.392	5733
chrM	528	2335.62	680.926	6928
chrM	529	2340.65	681.833	6935
chrM	530	2374.06	722.795	7577
chrM	531	2381.75	724.359	7591
chrM	532	2374.02	722.568	7573
chrM	533	2383.88	725.335	7598
chrM	534	2344.11	716.515	7505
chrM	535	2383.87	725.365	7602
chrM	536	2386.05	725.658	7608
chrM	537	2384.34	725.464	7602
chrM	538	2376.27	723.498	7577
chrM	539	2380.52	724.144	7587
chrM	540	2379.08	723.607	7581
chrM	541	2372.51	721.434	7560
chrM	542	2383.4	723.964	7578
chrM	543	2380.58	721.8	7540
chrM	544	2352.72	713.592	7417
chrM	545	2330.82	703.751	7311
chrM	546	2323	704.354	7292
chrM	547	2295.49	696.329	7204
chrM	548	1884.55	608.688	5980
chrM	549	1878.87	606.579	5967
chrM	550	1577.23	496.599	4839
chrM	551	1551.1	485.708	4792
chrM	552	1506.27	461.027	4737
chrM	553	1502.31	459.978	4732
chrM	554	1496.1	457.742	4704
chrM	555	1497.02	457.953	4703
chrM	556	1497.33	458.065	4703
chrM	557	1493.39	457.296	4700
chrM	558	1497.39	458.076	4706
chrM	559	1496.93	457.823	4702
chrM	560	1496.74	457.749	4701
chrM	561	1495.87	457.592	4699
chrM	562	1497.32	457.918	4704
chrM	563	1497.11	457.884	4703
chrM	564	1496.66	457.707	4701
chrM	565	1499.29	459.018	4707
chrM	566	1499.28	458.973	4705
chrM	567	1497.68	458.184	4695
chrM	568	1487.18	453.249	4669
chrM	569	1501.99	456.959	4694
chrM	570	1500	455.647	4686
chrM	571	1499.91	455.398	4678
chrM	572	1499.88	455.41	4678
chrM	573	1498.9	455.668	4678
chrM	574	1956.61	578.808	5993
chrM	575	1970.34	581.371	6031
chrM	576	1975.8	583.251	6046
chrM	577	1981.07	584.096	6050
chrM	578	1981.27	584.031	6053
chrM	579	1985.82	584.889	6061
chrM	580	1986.03	584.827	6064
chrM	581	1984.11	584.444	6061
chrM	582	1984.53	584.539	6064
chrM	583	1983.58	584.353	6060
chrM	584	1984.58	584.561	6064
chrM	585	1983.57	584.366	6057
chrM	586	1984.47	584.529	6061
chrM	587	1978.44	583.014	6042
chrM	588	1977.06	582.624	6042
chrM	589	1985.61	584.597	6060
chrM	590	1982.3	583.793	6051
chrM	591	1973.92	581.588	6025
chrM	592	1985.83	584.622	6061
chrM	593	1982.84	583.917	6054
chrM	594	1981.4	583.516	6050
chrM	595	1985.88	584.606	6061
chrM	596	1984.38	584.215	6060
chrM	597	1984.27	584.173	6056
chrM	598	1978.27	582.759	6045
chrM	599	1984.69	584.319	6056
chrM	600	1984.39	584.171	6057
chrM	601	1981.47	583.438	6054
chrM	602	1982.75	583.714	6052
chrM	603	1980.97	582.852	6038
chrM	604	1983.59	582.888	6036
chrM	605	1979.44	577.84	5949
chrM	606	1978.84	575.826	5922
chrM	607	1975.39	574.39	5911
chrM	608	1970.25	571.002	5872
chrM	609	2007.75	574.84	5919
chrM	610	1706.37	453.819	4946
chrM	611	1716.72	455.95	4969
chrM	612	1719.36	457.458	4989
chrM	613	1728.14	459.528	5013
chrM	614	1728.36	459.631	5013
chrM	615	1728.17	459.565	5012
chrM	616	1727.66	459.504	5013
chrM	617	1727.36	459.385	5014
chrM	618	1721.41	458.42	5002
chrM	619	1727.09	459.339	5014
chrM	620	1726.79	459.241	5013
chrM	621	1723.69	457.552	4997
chrM	622	1706.02	448.026	4911
chrM	623	1704.62	447.539	4905
chrM	624	1700.89	447.164	4898
chrM	625	1684.11	445.757	4852
chrM	626	1665.71	442.193	4796
chrM	627	1596.59	413.5	4517
chrM	628	1172.16	310.274	3297
chrM	629	1123.86	301.307	3190
chrM	630	1118.19	300.497	3182
chrM	631	1117.36	300.353	3181
chrM	632	1117	300.32	3180
chrM	633	1116.8	300.294	3178
chrM	634	1116.84	300.297	3178
chrM	635	1117.33	300.466	3179
chrM	636	1117.65	300.548	3181
chrM	637	1115.66	300.255	3173
chrM	638	1124.36	302.208	3192
chrM	639	1164.79	311.471	3273
chrM	640	1587.21	433.014	4600
chrM	641	1594.45	436.142	4608
chrM	642	1599.02	437.54	4610
chrM	643	1601.5	438.75	4609
chrM	644	1602.89	439.115	4610
chrM	645	1602.93	439.165	4610
chrM	646	1602.97	439.304	4611
chrM	647	1601.92	439.236	4611
chrM	648	1603.07	439.51	4611
chrM	649	1603.11	439.549	4611
chrM	650	1602.96	439.535	4611
chrM	651	1602.94	439.536	4611
chrM	652	1602.93	439.561	4611
chrM	653	1603.08	439.621	4611
chrM	654	1601.07	439.294	4610
chrM	655	1603.48	439.834	4611
chrM	656	1603.47	439.838	4611
chrM	657	1602.03	439.483	4611
chrM	658	1603.34	439.756	4611
chrM	659	1603.06	439.625	4610
chrM	660	1602.75	439.572	4610
chrM	661	1603.23	439.636	4610
chrM	662	1603.08	439.59	4610
chrM	663	1603.01	439.546	4610
chrM	664	1602.96	439.45	4610
chrM	665	1602.6	439.414	4608
chrM	666	1602.3	439.381	4610
chrM	667	1601.32	439.134	4607
chrM	668	1602.12	439.287	4610
chrM	669	1601.96	439.216	4610
chrM	670	1601.7	438.771	4610
chrM	671	1598.1	437.705	4607
chrM	672	1591.25	433.95	4604
chrM	673	1580.8	431.667	4592
chrM	674	1167.4	306.348	3252
chrM	675	1117.7	294.468	3138
chrM	676	1111.08	292.816	3125
chrM	677	1108.24	292.193	3120
chrM	678	1107.31	291.974	3115
chrM	679	1106.87	291.767	3112
chrM	680	1105.78	291.506	3110
chrM	681	1106.76	291.695	3111
chrM	682	1106.65	291.674	3111
chrM	683	1106.64	291.662	3111
chrM	684	1106.55	291.654	3111
chrM	685	1105.86	291.493	3112
chrM	686	1535.62	380.69	4760
chrM	687	1546.38	383.353	4774
chrM	688	1575.6	424.449	4792
chrM	689	1572.67	423.926	4790
chrM	690	1586.19	426.814	4831
chrM	691	1581.76	426.157	4823
chrM	692	1579.26	425.65	4815
chrM	693	1584.59	426.657	4829
chrM	694	1583.21	426.386	4830
chrM	695	1583.07	426.344	4824
chrM	696	1582.51	426.288	4820
chrM	697	1582.84	426.257	4827
chrM	698	1583.56	426.277	4823
chrM	699	1579.77	425.484	4818
chrM	700	1586.02	426.629	4833
chrM	701	1581.91	425.371	4818
chrM	702	1582.7	425.32	4817
chrM	703	1582.65	424.908	4813
chrM	704	1582.96	424.352	4802
chrM	705	1577.18	420.073	4772
chrM	706	1584.74	420.961	4795
chrM	707	1582.01	420.221	4794
chrM	708	1571.63	417.985	4790
chrM	709	1558.34	414.656	4776
chrM	710	971.17	280.553	3471
chrM	711	971.32	280.593	3471
chrM	712	970.493	280.434	3471
chrM	713	971.346	280.614	3471
chrM	714	971.304	280.604	3471
chrM	715	971.229	280.579	3471
chrM	716	971.19	280.537	3471
chrM	717	971.284	280.554	3471
chrM	718	971.281	280.545	3471
chrM	719	971.156	280.482	3471
chrM	720	968.354	279.828	3470
chrM	721	971.128	280.467	3471
chrM	722	969.104	279.982	3469
chrM	723	969.411	280.015	3469
chrM	724	965.421	279.105	3463
chrM	725	970.681	280.319	3471
chrM	726	970.48	280.276	3471
chrM	727	969.174	279.983	3469
chrM	728	969.388	280.008	3470
chrM	729	970.335	280.215	3471
chrM	730	966.395	279.224	3462
chrM	731	977.924	281.672	3472
chrM	732	1018.39	290.157	3532
chrM	733	1385.06	396.516	5247
chrM	734	1398.67	400.718	5264
chrM	735	1401	398.951	5263
chrM	736	1413.33	404.026	5279
chrM	737	1405.76	402.532	5273
chrM	738	1398.42	400.329	5263
chrM	739	1390.36	397.399	5259
chrM	740	928.946	281.525	3642
chrM	741	929.003	281.559	3642
chrM	742	929.043	281.595	3642
chrM	743	929.382	281.714	3642
chrM	744	926.317	281.19	3641
chrM	745	930.168	281.99	3643
chrM	746	930.174	282.013	3643
chrM	747	930.136	282.009	3643
chrM	748	929.995	281.985	3643
chrM	749	929.993	281.985	3643
chrM	750	928.528	281.705	3641
chrM	751	929.751	281.958	3643
chrM	752	929.705	281.934	3643
chrM	753	929.483	281.943	3643
chrM	754	929.984	282.058	3643
chrM	755	929.796	281.998	3641
chrM	756	929.867	282.022	3643
chrM	757	929.897	282.039	3643
chrM	758	929.8	282.036	3643
chrM	759	929.666	282.028	3643
chrM	760	929.376	281.98	3643
chrM	761	929.788	282.089	3643
chrM	762	929.649	282.064	3643
chrM	763	929.697	282.06	3643
chrM	764	929.679	282.056	3643
chrM	765	929.693	282.048	3643
chrM	766	929.655	282.005	3643
chrM	767	929.629	281.986	3643
chrM	768	929.614	281.989	3643
chrM	769	929.612	281.973	3643
chrM	770	1456.68	428.561	5361
chrM	771	1463.09	430.396	5366
chrM	772	1477.93	435.864	5380
chrM	773	1481.16	436.419	5383
chrM	774	1482.51	436.552	5385
chrM	775	1482.21	437.319	5384
chrM	776	1480.94	437.128	5383
chrM	777	1481.61	437.23	5384
chrM	778	1476.84	436.174	5379
chrM	779	1480.22	437.002	5382
chrM	780	1478.96	436.614	5376
chrM	781	1473.93	435.313	5368
chrM	782	1483.52	437.417	5383
chrM	783	1480.73	436.662	5379
chrM	784	1471.73	432.403	5369
chrM	785	1462.72	429.873	5364
chrM	786	1480.87	433.608	5028
chrM	787	1442.2	428.556	4954
chrM	788	1438.9	428.981	4946
chrM	789	1443.45	429.931	4952
chrM	790	1442.63	429.665	4951
chrM	791	1443.13	429.723	4949
chrM	792	1441.84	429.509	4947
chrM	793	1443.5	429.84	4950
chrM	794	1442.52	429.206	4949
chrM	795	1442.37	429.192	4950
chrM	796	1442.49	429.192	4948
chrM	797	1439.14	428.605	4941
chrM	798	1443.03	429.312	4951
chrM	799	1442.08	429.129	4948
chrM	800	1443.35	429.375	4950
chrM	801	1443.4	429.363	4950
chrM	802	1431.56	425.761	4921
chrM	803	1442.1	428.037	4948
chrM	804	1444.94	428.751	4951
chrM	805	1444.92	428.75	4951
chrM	806	1444.83	428.711	4951
chrM	807	1444.34	428.593	4950
chrM	808	1444.73	428.684	4951
chrM	809	1438.68	427.295	4941
chrM	810	1444.75	428.653	4951
chrM	811	1444.71	428.632	4951
chrM	812	1441.17	427.912	4945
chrM	813	1444.65	428.595	4951
chrM	814	1444.55	428.563	4951
chrM	815	1442.62	428.209	4951
chrM	816	1443.11	428.31	4949
chrM	817	1442.81	428.26	4953
chrM	818	1443.36	428.329	4954
chrM	819	1443.28	428.277	4954
chrM	820	1442.33	428.093	4953
chrM	821	1442.57	428.124	4954
chrM	822	1441.97	428.005	4951
chrM	823	1442.41	428.011	4951
chrM	824	1439.14	427.356	4947
chrM	825	1443.34	428.174	4954
chrM	826	1438.87	426.815	4952
chrM	827	1442.58	426.957	4954
chrM	828	1441.21	424.286	4953
chrM	829	1437.57	422.582	4948
chrM	830	1431.66	421.24	4943
chrM	831	1431.67	420.771	4943
chrM	832	1414.22	417.119	4902
chrM	833	993.4	306.224	3181
chrM	834	993.234	306.196	3181
chrM	835	992.475	306.003	3178
chrM	836	991.996	305.909	3177
chrM	837	992.524	306.014	3178
chrM	838	992.564	306.021	3178
chrM	839	991.233	305.736	3174
chrM	840	993.111	306.113	3179
chrM	841	993.448	306.17	3179
chrM	842	994.033	306.341	3180
chrM	843	995.3	306.627	3185
chrM	844	1000.2	307.635	3193
chrM	845	1045.83	317.287	3304
chrM	846	1508.77	451.314	4849
chrM	847	1518.79	454.621	4880
chrM	848	1525.56	459.059	4937
chrM	849	1531.46	461.612	4963
chrM	850	1531.78	461.837	4964
chrM	851	1532.08	462.038	4967
chrM	852	1532.42	462.238	4970
chrM	853	1532.59	462.351	4971
chrM	854	1532.9	462.435	4971
chrM	855	1532.27	462.344	4968
chrM	856	1534.68	462.857	4975
chrM	857	1537.17	463.352	4978
chrM	858	1562.63	468.854	5030
chrM	859	1941.89	584.385	6254
chrM	860	1949.22	586.576	6255
chrM	861	1952.72	588.282	6257
chrM	862	1955.56	589.486	6257
chrM	863	1955.85	589.719	6258
chrM	864	1956.04	590.083	6258
chrM	865	1955.24	589.627	6257
chrM	866	2201.21	655.335	6258
chrM	867	2198.72	655.735	6246
chrM	868	2202.96	657.095	6250
chrM	869	2195.2	655.562	6244
chrM	870	1719.47	519.847	4585
chrM	871	1673.7	510.212	4534
chrM	872	1662.47	508.101	4519
chrM	873	1661.43	508.038	4519
chrM	874	1660.65	507.72	4519
chrM	875	1658.74	507.093	4519
chrM	876	1660.13	507.595	4519
chrM	877	1656.37	506.312	4517
chrM	878	1660.03	507.56	4519
chrM	879	1658.69	506.92	4518
chrM	880	1658.18	506.604	4518
chrM	881	1657.44	506.322	4518
chrM	882	1659.06	507.018	4518
chrM	883	1655.21	506.144	4516
chrM	884	1652.48	505.837	4512
chrM	885	1644.63	504.136	4504
chrM	886	1255.64	393.991	3245
chrM	887	1231.23	389.268	3199
chrM	888	1227.35	388.585	3192
chrM	889	1226.66	388.504	3190
chrM	890	1223.49	388.4	3187
chrM	891	1225.91	389.132	3189
chrM	892	1225.77	389.102	3189
chrM	893	1225.77	389.123	3189
chrM	894	1224.99	388.995	3188
chrM	895	1225.38	389.094	3189
chrM	896	1225.16	389.064	3189
chrM	897	1225.41	389.136	3189
chrM	898	1225.66	389.202	3189
chrM	899	1225.68	389.222	3189
chrM	900	1225.65	389.229	3189
chrM	901	1225.14	389.103	3187
chrM	902	1225.73	389.244	3189
chrM	903	1225.76	389.159	3188
chrM	904	1225.42	389.075	3185
chrM	905	1225.52	389.072	3185
chrM	906	1226.07	389.182	3188
chrM	907	1225.93	388.867	3182
chrM	908	1225.96	388.882	3181
chrM	909	1226	388.9	3182
chrM	910	1226.12	388.97	3182
chrM	911	1225.34	388.746	3181
chrM	912	1226.29	389.017	3182
chrM	913	1225.89	388.903	3182
chrM	914	1226.31	389.007	3181
chrM	915	1224.95	388.532	3177
chrM	916	1226.2	388.704	3176
chrM	917	1226.19	388.697	3176
chrM	918	1225.88	388.574	3175
chrM	919	1226.14	388.626	3176
chrM	920	1225.86	388.343	3173
chrM	921	1225.98	388.378	3175
chrM	922	1225.93	388.364	3175
chrM	923	1225.72	388.289	3175
chrM	924	1226.03	388.369	3175
chrM	925	1225.9	388.296	3174
chrM	926	1224.83	388.099	3173
chrM	927	1220.26	387.295	3169
chrM	928	1221.02	387.288	3167
chrM	929	1225.53	388.086	3172
chrM	930	1217.83	386.51	3147
chrM	931	1222.94	387.637	3166
chrM	932	1224.87	387.922	3170
chrM	933	1222.4	387.451	3163
chrM	934	1224.67	387.869	3168
chrM	935	1223.52	387.688	3163
chrM	936	1223.38	387.565	3163
chrM	937	1222.47	387.36	3162
chrM	938	1216.93	386.197	3150
chrM	939	1223.4	387.125	3150
chrM	940	1222.58	386.778	3146
chrM	941	1217.38	383.293	3115
chrM	942	1218.2	382.753	3115
chrM	943	1211.89	381.573	3108
chrM	944	1207.32	380.918	3104
chrM	945	1202.17	380.582	3097
chrM	946	712.026	305.606	1919
chrM	947	917.833	476.173	2656
chrM	948	925.851	482.626	2681
chrM	949	927.766	484.451	2687
chrM	950	927.537	485.316	2690
chrM	951	926.828	485.255	2687
chrM	952	927.753	485.361	2683
chrM	953	926.545	484.997	2669
chrM	954	926.292	484.208	2645
chrM	955	924.741	483.692	2632
chrM	956	922.971	485.251	2614
chrM	957	923.325	486.574	2611
chrM	958	915.547	485.198	2593
chrM	959	506.17	455.434	1911
chrM	960	504.348	454.208	1885
chrM	961	501.805	451.683	1843
chrM	962	951.775	592.366	2822
chrM	963	974.465	600.997	2861
chrM	964	978.652	602.505	2875
chrM	965	975.154	599.015	2873
chrM	966	748.124	416.323	2120
chrM	967	734.413	405.792	2035
chrM	968	732.901	404.573	2014
chrM	969	731.857	403.862	2011
chrM	970	732.888	404.402	2017
chrM	971	732.383	404.161	2017
chrM	972	730.771	403.454	2016
chrM	973	724.782	400.775	2002
chrM	974	729.744	403.333	2006
chrM	975	718.65	398.223	1991
chrM	976	732.905	404.803	2017
chrM	977	733.635	405.114	2018
chrM	978	733.156	404.904	2018
chrM	979	728.956	403.077	2011
chrM	980	732.196	404.481	2014
chrM	981	731.597	404.227	2014
chrM	982	732.517	404.623	2017
chrM	983	733.175	404.889	2015
chrM	984	734.164	405.327	2018
chrM	985	734.125	405.311	2018
chrM	986	734.165	405.346	2018
chrM	987	734.181	405.364	2018
chrM	988	734.209	405.389	2018
chrM	989	734.198	405.387	2018
chrM	990	734.245	405.414	2018
chrM	991	734.218	405.403	2018
chrM	992	734.22	405.414	2018
chrM	993	724.676	400.305	1996
chrM	994	734.203	405.435	2018
chrM	995	734.425	405.566	2018
chrM	996	734.428	405.569	2018
chrM	997	734.424	405.565	2018
chrM	998	734.385	405.545	2018
chrM	999	734.282	405.506	2018
chrM	1000	734.264	405.497	2018
chrM	1001	733.568	405.113	2017
chrM	1002	734.291	405.51	2018
chrM	1003	734.256	405.495	2018
chrM	1004	734.254	405.477	2018
chrM	1005	734.211	405.458	2018
chrM	1006	734.264	405.483	2018
chrM	1007	734.221	405.462	2018
chrM	1008	734.236	405.446	2018
chrM	1009	734.244	405.451	2018
chrM	1010	734.255	405.457	2018
chrM	1011	734.25	405.45	2018
chrM	1012	732.786	404.686	2014
chrM	1013	734.397	405.565	2018
chrM	1014	734.383	405.554	2018
chrM	1015	734.319	405.519	2018
chrM	1016	734.112	405.409	2018
chrM	1017	734.086	405.365	2018
chrM	1018	734.045	405.348	2018
chrM	1019	734.029	405.337	2018
chrM	1020	733.935	405.286	2018
chrM	1021	733.79	405.212	2017
chrM	1022	733.874	405.253	2018
chrM	1023	733.866	405.246	2018
chrM	1024	733.561	405.054	2018
chrM	1025	732.016	404.011	2015
chrM	1026	733.808	405.203	2018
chrM	1027	733.751	405.168	2018
chrM	1028	731.855	403.837	2015
chrM	1029	732.433	404.292	2015
chrM	1030	729.063	401.882	2005
chrM	1031	733.031	404.703	2018
chrM	1032	732.563	404.37	2017
chrM	1033	730.367	402.914	2012
chrM	1034	733.045	404.733	2017
chrM	1035	732.748	404.563	2018
chrM	1036	730.621	403.073	2014
chrM	1037	732.457	404.328	2017
chrM	1038	731.248	403.463	2014
chrM	1039	731.559	403.666	2015
chrM	1040	731.412	403.475	2010
chrM	1041	731.977	403.741	2010
chrM	1042	730.863	402.276	1986
chrM	1043	732.22	402.674	1985
chrM	1044	732.39	401.806	1987
chrM	1045	763.011	414.217	2023
chrM	1046	1159.67	602.467	2898
chrM	1047	939.592	491.204	2822
chrM	1048	944.295	493.825	2827
chrM	1049	946.152	494.851	2831
chrM	1050	946.252	494.917	2831
chrM	1051	946.261	494.941	2831
chrM	1052	946.371	495.016	2831
chrM	1053	946.386	495.061	2831
chrM	1054	946.275	494.912	2831
chrM	1055	944.654	493.905	2831
chrM	1056	941.329	491.709	2830
chrM	1057	935.477	487.555	2827
chrM	1058	935.353	487.48	2827
chrM	1059	933.359	486.429	2822
chrM	1060	930.173	484.82	2817
chrM	1061	920.151	479.483	2809
chrM	1062	525.961	273.265	1491
chrM	1063	479.428	250.043	1412
chrM	1064	470.674	245.62	1409
chrM	1065	508.144	250.711	1462
chrM	1066	507.898	250.524	1468
chrM	1067	507.627	250.327	1474
chrM	1068	508.057	250.46	1484
chrM	1069	507.78	250.267	1483
chrM	1070	507.44	250.026	1480
chrM	1071	507.081	249.896	1450
chrM	1072	506.176	249.409	1475
chrM	1073	507.464	250.038	1483
chrM	1074	507.127	249.871	1481
chrM	1075	507.058	249.863	1476
chrM	1076	505.169	249.397	1449
chrM	1077	507.085	249.897	1479
chrM	1078	507.096	249.889	1478
chrM	1079	507.189	249.908	1478
chrM	1080	507.127	249.901	1480
chrM	1081	506.146	249.749	1455
chrM	1082	507.135	249.875	1482
chrM	1083	505.55	249.171	1463
chrM	1084	507.416	250.005	1483
chrM	1085	507.431	250.016	1483
chrM	1086	507.44	250.023	1483
chrM	1087	507.695	250.215	1483
chrM	1088	507.74	250.242	1485
chrM	1089	507.749	250.252	1485
chrM	1090	507.771	250.262	1485
chrM	1091	507.777	250.267	1485
chrM	1092	507.556	250.099	1486
chrM	1093	507.559	250.104	1487
chrM	1094	506.262	249.473	1486
chrM	1095	507.668	250.166	1487
chrM	1096	507.668	250.166	1487
chrM	1097	507.626	250.135	1486
chrM	1098	508.293	250.621	1487
chrM	1099	509.851	251.636	1492
chrM	1100	509.893	251.668	1492
chrM	1101	509.846	251.644	1492
chrM	1102	508.69	251.066	1490
chrM	1103	509.849	251.603	1492
chrM	1104	509.226	251.172	1491
chrM	1105	507.961	250.294	1487
chrM	1106	507.979	250.301	1488
chrM	1107	507.922	250.237	1487
chrM	1108	507.935	250.246	1488
chrM	1109	507.932	250.251	1487
chrM	1110	507.708	250.102	1486
chrM	1111	507.699	250.099	1485
chrM	1112	507.716	250.111	1486
chrM	1113	507.703	250.105	1485
chrM	1114	507.681	250.095	1485
chrM	1115	507.689	250.095	1485
chrM	1116	507.267	249.858	1484
chrM	1117	507.666	250.062	1486
chrM	1118	507.661	250.058	1486
chrM	1119	507.646	250.05	1487
chrM	1120	507.58	250.009	1487
chrM	1121	507.539	249.984	1487
chrM	1122	507.576	250.008	1487
chrM	1123	507.607	250.018	1488
chrM	1124	504.069	248.239	1484
chrM	1125	507.693	250.038	1491
chrM	1126	507.755	250.04	1493
chrM	1127	508.04	250.074	1506
chrM	1128	508.428	249.702	1550
chrM	1129	534.931	256.173	2177
chrM	1130	538.44	256.657	2207
chrM	1131	539.093	256.832	2227
chrM	1132	539.574	257.054	2237
chrM	1133	539.49	256.98	2243
chrM	1134	540.281	257.334	2246
chrM	1135	539.551	256.958	2247
chrM	1136	541.627	257.924	2249
chrM	1137	984.081	304.041	3232
chrM	1138	994.51	305.482	3256
chrM	1139	1022.06	326.307	3257
chrM	1140	1029.36	327.458	3271
chrM	1141	1027.55	326.043	3269
chrM	1142	1028.06	325.822	3271
chrM	1143	1023.79	324.24	3267
chrM	1144	1021.06	322.655	3265
chrM	1145	1003.52	314.597	3250
chrM	1146	563.383	164.593	2580
chrM	1147	562.895	164.614	2591
chrM	1148	563.19	164.677	2592
chrM	1149	564.071	164.74	2589
chrM	1150	561.799	164.219	2582
chrM	1151	564.932	164.898	2591
chrM	1152	564.081	164.711	2590
chrM	1153	564.567	164.864	2592
chrM	1154	564.722	164.879	2592
chrM	1155	565.056	164.942	2592
chrM	1156	565.565	165.029	2592
chrM	1157	565.385	164.996	2592
chrM	1158	565.642	165.039	2592
chrM	1159	564.48	164.844	2589
chrM	1160	565.637	165.029	2592
chrM	1161	565.641	165.02	2591
chrM	1162	565.222	164.776	2581
chrM	1163	565.054	164.654	2576
chrM	1164	560.871	163.803	2558
chrM	1165	530.944	148.934	1828
chrM	1166	527.186	147.251	1824
chrM	1167	527.042	147.079	1824
chrM	1168	526.992	147.033	1824
chrM	1169	526.714	146.962	1823
chrM	1170	526.956	147.017	1824
chrM	1171	526.956	147.006	1824
chrM	1172	526.605	146.97	1821
chrM	1173	527.028	147.039	1824
chrM	1174	526.961	147.026	1824
chrM	1175	526.481	146.952	1824
chrM	1176	526.854	146.996	1824
chrM	1177	526.754	146.982	1824
chrM	1178	526.709	146.973	1824
chrM	1179	526.789	146.991	1824
chrM	1180	526.625	146.969	1824
chrM	1181	526.7	146.985	1824
chrM	1182	526.686	146.985	1824
chrM	1183	526.533	146.942	1823
chrM	1184	526.705	146.984	1824
chrM	1185	526.71	146.991	1824
chrM	1186	526.714	146.989	1824
chrM	1187	526.742	146.98	1824
chrM	1188	526.729	146.973	1824
chrM	1189	526.616	146.941	1824
chrM	1190	526.38	146.883	1824
chrM	1191	526.667	146.941	1824
chrM	1192	526.669	146.937	1824
chrM	1193	526.548	146.908	1824
chrM	1194	526.646	146.928	1824
chrM	1195	526.649	146.925	1824
chrM	1196	526.654	146.927	1824
chrM	1197	526.707	146.932	1824
chrM	1198	526.732	146.94	1824
chrM	1199	526.796	146.957	1823
chrM	1200	527.381	147.072	1824
chrM	1201	888.714	217.222	3062
chrM	1202	897.77	219.229	3074
chrM	1203	921.939	242.691	3077
chrM	1204	956.385	249.448	3125
chrM	1205	1404.46	367.424	4831
chrM	1206	1414.54	369.584	4843
chrM	1207	1419.12	372.42	4846
chrM	1208	1425.89	374.186	4861
chrM	1209	1424.43	373.923	4858
chrM	1210	1425.37	374.342	4862
chrM	1211	1424.63	374.304	4860
chrM	1212	1426.4	374.893	4861
chrM	1213	1421.82	374.034	4856
chrM	1214	1427.82	375.182	4864
chrM	1215	1427.3	375.084	4864
chrM	1216	1427.25	375.138	4863
chrM	1217	1427.49	375.21	4863
chrM	1218	1424.34	374.542	4859
chrM	1219	1427.47	375.25	4863
chrM	1220	1424.89	374.725	4859
chrM	1221	1429.39	375.627	4863
chrM	1222	1429.36	375.589	4863
chrM	1223	1420.14	373.676	4842
chrM	1224	1429.55	375.636	4863
chrM	1225	1429.66	375.636	4863
chrM	1226	1429.2	375.475	4863
chrM	1227	1427.28	374.704	4863
chrM	1228	1409.13	369.729	4833
chrM	1229	1392.61	363.803	4819
chrM	1230	1392.29	363.605	4819
chrM	1231	1392.09	363.443	4820
chrM	1232	1391.72	363.216	4819
chrM	1233	1391.57	363.149	4819
chrM	1234	1387.61	361.389	4813
chrM	1235	1381.82	359.728	4804
chrM	1236	1372.96	357.018	4799
chrM	1237	941.215	240.962	3088
chrM	1238	909.278	234.502	3041
chrM	1239	906.501	233.9	3040
chrM	1240	905.502	233.684	3040
chrM	1241	905.467	233.758	3040
chrM	1242	905.4	233.755	3040
chrM	1243	905.13	233.693	3040
chrM	1244	905.258	233.771	3040
chrM	1245	905.06	233.789	3040
chrM	1246	905.284	233.842	3040
chrM	1247	905.311	233.873	3040
chrM	1248	905.426	233.944	3040
chrM	1249	905.583	234.062	3040
chrM	1250	905.637	234.096	3040
chrM	1251	905.648	234.102	3040
chrM	1252	905.659	234.107	3040
chrM	1253	905.686	234.13	3040
chrM	1254	905.701	234.132	3040
chrM	1255	905.334	234.069	3039
chrM	1256	905.351	234.075	3040
chrM	1257	905.627	234.1	3040
chrM	1258	905.626	234.1	3040
chrM	1259	905.624	234.1	3040
chrM	1260	905.577	234.099	3040
chrM	1261	905.514	234.105	3040
chrM	1262	905.674	234.128	3040
chrM	1263	905.556	234.099	3040
chrM	1264	905.543	234.114	3040
chrM	1265	905.808	234.209	3040
chrM	1266	905.76	234.191	3040
chrM	1267	905.799	234.209	3040
chrM	1268	905.813	234.218	3040
chrM	1269	905.796	234.223	3040
chrM	1270	905.934	234.251	3040
chrM	1271	905.906	234.249	3040
chrM	1272	905.873	234.211	3040
chrM	1273	905.9	234.21	3040
chrM	1274	906.053	234.258	3040
chrM	1275	905.741	234.163	3038
chrM	1276	907.613	234.541	3042
chrM	1277	912.941	235.437	3045
chrM	1278	955.412	243.925	3103
chrM	1279	1277.81	328.646	4277
chrM	1280	1284.6	330.919	4285
chrM	1281	1286.32	331.784	4287
chrM	1282	1289.92	332.494	4295
chrM	1283	1289.98	332.527	4295
chrM	1284	1290.04	332.544	4295
chrM	1285	1845.76	448.333	5900
chrM	1286	1850.76	450.385	5898
chrM	1287	1862.23	454.094	5909
chrM	1288	1859.29	453.295	5905
chrM	1289	1869.62	455.382	5918
chrM	1290	1868.07	455.401	5913
chrM	1291	1868.36	455.615	5917
chrM	1292	1866.02	455.179	5914
chrM	1293	1865.81	455.148	5912
chrM	1294	1862.06	454.362	5904
chrM	1295	1869.3	455.55	5916
chrM	1296	1868.14	455.008	5917
chrM	1297	1861.8	452.869	5914
chrM	1298	1858.16	450.626	5907
chrM	1299	1853.23	449.619	5901
chrM	1300	1849.96	447.865	5897
chrM	1301	1515.49	361.884	4720
chrM	1302	1478.44	354.416	4667
chrM	1303	1464.72	350.777	4654
chrM	1304	1458.14	347.684	4649
chrM	1305	970.226	233.421	2880
chrM	1306	970.361	233.429	2879
chrM	1307	969.652	233.34	2879
chrM	1308	970.168	233.378	2879
chrM	1309	970.091	233.347	2879
chrM	1310	967.007	232.77	2873
chrM	1311	969.952	233.367	2878
chrM	1312	969.93	233.362	2878
chrM	1313	969.868	233.354	2878
chrM	1314	969.919	233.363	2878
chrM	1315	969.582	233.387	2878
chrM	1316	969.579	233.395	2878
chrM	1317	967.656	233.04	2875
chrM	1318	969.735	233.454	2878
chrM	1319	969.682	233.442	2878
chrM	1320	969.441	233.354	2878
chrM	1321	969.444	233.356	2878
chrM	1322	969.446	233.355	2878
chrM	1323	969.476	233.367	2878
chrM	1324	968.035	233.062	2874
chrM	1325	969.523	233.38	2878
chrM	1326	969.409	233.36	2878
chrM	1327	969.331	233.348	2878
chrM	1328	969.558	233.4	2878
chrM	1329	969.479	233.379	2878
chrM	1330	969.463	233.37	2878
chrM	1331	969.302	233.323	2878
chrM	1332	969.459	233.36	2878
chrM	1333	969.352	233.339	2878
chrM	1334	969.48	233.368	2878
chrM	1335	969.39	233.329	2878
chrM	1336	969.424	233.265	2878
chrM	1337	969.408	233.264	2878
chrM	1338	969.33	233.224	2878
chrM	1339	969.344	233.228	2878
chrM	1340	965.959	232.49	2876
chrM	1341	969.293	233.115	2878
chrM	1342	969.287	233.112	2878
chrM	1343	1567.01	375.991	4184
chrM	1344	1579.26	378.913	4192
chrM	1345	1586.29	380.782	4202
chrM	1346	1601.65	385.33	4215
chrM	1347	1597.28	384.338	4213
chrM	1348	1604.38	385.97	4218
chrM	1349	1601.93	385.526	4216
chrM	1350	1601.06	385.327	4212
chrM	1351	1605.3	386.204	4217
chrM	1352	1601.32	385.418	4215
chrM	1353	1596.56	384.342	4211
chrM	1354	1604.89	386.118	4217
chrM	1355	1604.76	386.101	4215
chrM	1356	1601.67	385.455	4210
chrM	1357	1605.97	386.367	4218
chrM	1358	1606.02	386.399	4218
chrM	1359	1604.84	386.177	4218
chrM	1360	1592.97	383.855	4206
chrM	1361	1606.19	386.411	4218
chrM	1362	1606.19	386.401	4218
chrM	1363	1603.53	385.92	4217
chrM	1364	1603.37	385.885	4216
chrM	1365	1603.55	385.927	4216
chrM	1366	1604.2	386.017	4217
chrM	1367	1604.61	386.062	4215
chrM	1368	1598.27	384.773	4202
chrM	1369	1605.42	386.193	4217
chrM	1370	1605.53	386.205	4217
chrM	1371	1605	386.072	4217
chrM	1372	1602.29	385.391	4216
chrM	1373	1600.53	384.83	4215
chrM	1374	1602.58	384.03	4216
chrM	1375	1598.16	382.876	4211
chrM	1376	1600.23	383.135	4212
chrM	1377	1595.65	382.015	4210
chrM	1378	1575.11	376.836	4189
chrM	1379	1217.14	297.364	3019
chrM	1380	1216.35	297.002	3018
chrM	1381	1219.51	297.504	3024
chrM	1382	1251.32	303.845	3071
chrM	1383	1751.48	415.516	4527
chrM	1384	1742.17	412.463	4529
chrM	1385	1255.21	298.896	2987
chrM	1386	1211.94	290.536	2950
chrM	1387	1206.46	289.465	2945
chrM	1388	1205.36	289.304	2944
chrM	1389	1205.02	289.419	2944
chrM	1390	1204.89	289.423	2944
chrM	1391	1204.83	289.44	2944
chrM	1392	1204.87	289.46	2944
chrM	1393	1204.95	289.497	2944
chrM	1394	1204.78	289.466	2944
chrM	1395	1204.98	289.534	2945
chrM	1396	1204.93	289.52	2945
chrM	1397	1203.55	289.219	2945
chrM	1398	1204.89	289.512	2945
chrM	1399	1204.71	289.457	2944
chrM	1400	1204.91	289.542	2945
chrM	1401	1204.89	289.545	2945
chrM	1402	1204.77	289.533	2945
chrM	1403	1205.14	289.617	2945
chrM	1404	1205.14	289.613	2945
chrM	1405	1205.11	289.606	2945
chrM	1406	1204.9	289.549	2945
chrM	1407	1205.08	289.589	2945
chrM	1408	1204.34	289.437	2945
chrM	1409	1205.09	289.599	2945
chrM	1410	1204.77	289.532	2945
chrM	1411	1205.11	289.608	2945
chrM	1412	1205.1	289.604	2945
chrM	1413	1204.78	289.522	2945
chrM	1414	1204.73	289.517	2945
chrM	1415	1204.47	289.485	2944
chrM	1416	1203.74	289.342	2944
chrM	1417	1204.48	289.526	2944
chrM	1418	1204.36	289.494	2944
chrM	1419	1204.47	289.529	2944
chrM	1420	1204.21	289.447	2944
chrM	1421	1202.42	289.028	2942
chrM	1422	1204.35	289.479	2944
chrM	1423	1204.26	289.459	2944
chrM	1424	1200.55	288.707	2940
chrM	1425	1204.45	289.522	2944
chrM	1426	1204.4	289.506	2944
chrM	1427	1204.14	289.376	2944
chrM	1428	1204	289.238	2944
chrM	1429	1203.64	289.07	2944
chrM	1430	1203.7	289.073	2944
chrM	1431	1203.48	288.921	2944
chrM	1432	1203.42	288.909	2944
chrM	1433	1200.98	288.381	2940
chrM	1434	1203.6	288.915	2944
chrM	1435	1202.82	288.287	2944
chrM	1436	1199.16	286.376	2942
chrM	1437	1194.34	285.126	2939
chrM	1438	1161.25	271.808	2925
chrM	1439	1170.6	273.779	2937
chrM	1440	1213.29	281.135	3003
chrM	1441	1756.14	418.926	4248
chrM	1442	1730.04	407.307	4247
chrM	1443	1248.58	292.522	3001
chrM	1444	1198.62	282.626	2947
chrM	1445	1191.52	281.356	2943
chrM	1446	1190.25	281.139	2941
chrM	1447	1190.1	281.209	2941
chrM	1448	1189.21	280.821	2941
chrM	1449	1189.19	280.836	2941
chrM	1450	1188.4	280.651	2940
chrM	1451	1186.33	280.282	2939
chrM	1452	1188.75	280.683	2940
chrM	1453	1188.7	280.649	2940
chrM	1454	1188.78	280.691	2940
chrM	1455	1188.72	280.679	2940
chrM	1456	1188.76	280.696	2940
chrM	1457	1188.7	280.676	2940
chrM	1458	1190.66	281.623	2940
chrM	1459	1190.77	281.648	2940
chrM	1460	1194.91	282.621	2946
chrM	1461	1194.87	282.632	2946
chrM	1462	1194.21	282.497	2945
chrM	1463	1193.13	281.754	2946
chrM	1464	1193.1	281.753	2946
chrM	1465	1721.67	423.729	4323
chrM	1466	1736.9	427.927	4341
chrM	1467	1742.47	430.282	4342
chrM	1468	1744.82	430.795	4344
chrM	1469	1744.52	430.69	4345
chrM	1470	1743.09	430.63	4342
chrM	1471	1747.02	431.575	4344
chrM	1472	1743.22	430.866	4338
chrM	1473	1743.34	430.851	4343
chrM	1474	1744.55	431.051	4341
chrM	1475	1742.81	430.397	4340
chrM	1476	1741.44	429.821	4340
chrM	1477	1742.78	429.767	4340
chrM	1478	1738.88	425.745	4339
chrM	1479	1739.4	424.859	4342
chrM	1480	1731.54	422.913	4334
chrM	1481	1727.78	421.944	4333
chrM	1482	1695.92	414.616	4283
chrM	1483	1180.07	315.154	3256
chrM	1484	1180.2	315.185	3256
chrM	1485	1180.14	315.147	3256
chrM	1486	1179.85	315.091	3256
chrM	1487	1180.4	315.203	3256
chrM	1488	1180.42	315.205	3256
chrM	1489	1180.37	315.199	3256
chrM	1490	1180.37	315.207	3256
chrM	1491	1180.36	315.216	3256
chrM	1492	1180.17	315.165	3256
chrM	1493	1179.61	315.082	3256
chrM	1494	1180.8	315.339	3256
chrM	1495	1180.8	315.334	3256
chrM	1496	1180.57	315.297	3256
chrM	1497	1180.34	315.239	3256
chrM	1498	1180.7	314.977	3256
chrM	1499	1180.61	314.955	3256
chrM	1500	1180.7	314.967	3256
chrM	1501	1180.48	314.906	3256
chrM	1502	1180.68	314.796	3256
chrM	1503	1180.62	314.785	3256
chrM	1504	1180.76	314.842	3256
chrM	1505	1180.77	314.845	3256
chrM	1506	1180.81	314.848	3256
chrM	1507	1180.79	314.846	3257
chrM	1508	1180.77	314.814	3257
chrM	1509	1180.62	314.787	3257
chrM	1510	1180.74	314.679	3257
chrM	1511	1180.68	314.62	3257
chrM	1512	1179.59	314.408	3255
chrM	1513	1180.7	314.633	3257
chrM	1514	1180.72	314.634	3257
chrM	1515	1179.77	314.431	3256
chrM	1516	1180.71	314.626	3257
chrM	1517	1732.29	476.654	4978
chrM	1518	1747.4	481.092	5024
chrM	1519	1758.03	484.725	5055
chrM	1520	1759.17	485.266	5064
chrM	1521	1773.99	488.393	5091
chrM	1522	1774.11	488.337	5089
chrM	1523	1766.1	486.625	5074
chrM	1524	1773.09	488.199	5089
chrM	1525	1763.02	486.077	5072
chrM	1526	1768.3	487.232	5065
chrM	1527	1752.19	483.377	5035
chrM	1528	1773.76	488.319	5085
chrM	1529	1775.24	488.656	5085
chrM	1530	1774.03	488.389	5086
chrM	1531	1759.42	485.216	5057
chrM	1532	1773.87	488.333	5085
chrM	1533	1775.34	488.565	5089
chrM	1534	1775.09	488.328	5088
chrM	1535	1771.55	487.371	5077
chrM	1536	1771.35	485.149	5047
chrM	1537	1769.27	483.969	5030
chrM	1538	1763.1	482.535	5016
chrM	1539	1760.53	481.576	5000
chrM	1540	1723.93	473.669	4958
chrM	1541	1152.02	350.844	3692
chrM	1542	1157.19	351.875	3701
chrM	1543	1170.19	354.46	3718
chrM	1544	1221.41	365.435	3829
chrM	1545	1677.06	499.534	5180
chrM	1546	1686.56	502.386	5199
chrM	1547	1690.19	503.814	5214
chrM	1548	1696.76	506.158	5236
chrM	1549	1696.27	505.452	5225
chrM	1550	1696.35	505.622	5226
chrM	1551	1696.34	505.672	5228
chrM	1552	1696.43	505.599	5226
chrM	1553	1695.97	505.401	5225
chrM	1554	1695.17	504.484	5216
chrM	1555	1694.95	504.309	5216
chrM	1556	1694.66	504.084	5213
chrM	1557	1694.71	504.128	5215
chrM	1558	1693.42	503.369	5201
chrM	1559	1684.92	496.646	5124
chrM	1560	1684.4	496.297	5119
chrM	1561	1684.05	496.067	5114
chrM	1562	1674.22	487.794	5039
chrM	1563	1667.23	485.094	5014
chrM	1564	1657.41	483.025	4992
chrM	1565	1180.99	346.481	3672
chrM	1566	1148.86	339.679	3601
chrM	1567	1143.66	338.683	3595
chrM	1568	1143.14	338.587	3592
chrM	1569	1141.7	338.284	3588
chrM	1570	1143.1	338.572	3593
chrM	1571	1143.23	338.625	3593
chrM	1572	1142.14	338.382	3594
chrM	1573	1145.31	339.048	3596
chrM	1574	1152.85	340.655	3610
chrM	1575	1206.32	352.414	3735
chrM	1576	1699.23	500.172	5301
chrM	1577	1707.1	503.057	5344
chrM	1578	1711.49	504.699	5363
chrM	1579	1718.55	508.53	5406
chrM	1580	1719.05	509.066	5411
chrM	1581	1716.48	508.738	5409
chrM	1582	1720.05	509.752	5419
chrM	1583	1718.65	509.517	5408
chrM	1584	1720.49	509.941	5420
chrM	1585	1720.47	509.922	5419
chrM	1586	1720.33	509.944	5421
chrM	1587	1720.28	509.943	5422
chrM	1588	1720.3	509.957	5422
chrM	1589	1720.21	509.971	5423
chrM	1590	1720.12	510.007	5424
chrM	1591	1720.09	510.051	5423
chrM	1592	1719.5	509.973	5422
chrM	1593	1720.42	510.199	5424
chrM	1594	1719.29	509.931	5420
chrM	1595	1720.52	510.206	5423
chrM	1596	1720.39	510.122	5423
chrM	1597	1720.42	510.132	5423
chrM	1598	1720.31	510.066	5423
chrM	1599	1720.21	510.081	5423
chrM	1600	1721.3	510.181	5425
chrM	1601	2225.16	637.697	6643
chrM	1602	2235.2	640.16	6662
chrM	1603	2239.81	642.257	6678
chrM	1604	2244.17	642.381	6668
chrM	1605	2244.45	642.215	6666
chrM	1606	2240.87	638.998	6626
chrM	1607	2239.76	638.608	6621
chrM	1608	2238.6	637.929	6613
chrM	1609	2238.56	637.672	6609
chrM	1610	2235.74	636.171	6584
chrM	1611	2232.61	633.764	6566
chrM	1612	2230.51	633.188	6558
chrM	1613	2230.42	633.279	6551
chrM	1614	2230.44	632.859	6549
chrM	1615	2221.77	630.772	6533
chrM	1616	2215.3	627.787	6506
chrM	1617	1724.09	480.863	4845
chrM	1618	1665.71	467.269	4693
chrM	1619	1656.8	465.484	4671
chrM	1620	1651.7	464.443	4663
chrM	1621	1654.95	465.167	4666
chrM	1622	1654.6	465.055	4666
chrM	1623	1654.23	464.931	4665
chrM	1624	1653.98	464.808	4664
chrM	1625	1653.6	464.691	4663
chrM	1626	1645.07	462.879	4647
chrM	1627	1654.22	464.871	4665
chrM	1628	1653.67	464.779	4665
chrM	1629	1651.71	464.768	4668
chrM	1630	1653.53	465.05	4665
chrM	1631	1650.61	464.532	4661
chrM	1632	1644.85	463.254	4650
chrM	1633	1653.03	464.729	4658
chrM	1634	1650.93	464.144	4646
chrM	1635	1648.37	463.562	4641
chrM	1636	1650.39	463.368	4639
chrM	1637	1646.75	462.189	4619
chrM	1638	1642.96	461.273	4620
chrM	1639	1650.87	462.241	4625
chrM	1640	1648.51	459.947	4596
chrM	1641	1647.51	458.791	4581
chrM	1642	1636.41	456.05	4552
chrM	1643	1624.36	453.663	4531
chrM	1644	1615.83	450.957	4507
chrM	1645	1108.67	323.317	3104
chrM	1646	1107.38	322.924	3103
chrM	1647	1108.41	323.19	3104
chrM	1648	1108.44	323.185	3104
chrM	1649	1108.83	323.309	3104
chrM	1650	1108.76	323.311	3104
chrM	1651	1108.82	323.299	3104
chrM	1652	1108.79	323.279	3104
chrM	1653	1108.43	323.168	3104
chrM	1654	1108.92	323.263	3104
chrM	1655	1106.21	322.716	3098
chrM	1656	1109.04	323.253	3104
chrM	1657	1106.03	322.506	3102
chrM	1658	1104.25	322.161	3097
chrM	1659	1107.87	322.914	3104
chrM	1660	1105.82	322.462	3102
chrM	1661	1105.44	322.353	3103
chrM	1662	1101.43	321.449	3102
chrM	1663	1106.69	322.542	3104
chrM	1664	1105.04	322.189	3104
chrM	1665	1102.12	321.573	3098
chrM	1666	1105.01	322.151	3101
chrM	1667	1104.12	321.894	3101
chrM	1668	1105.17	322.058	3099
chrM	1669	1102.93	321.292	3096
chrM	1670	1104.4	321.133	3102
chrM	1671	1101.12	316.994	3102
chrM	1672	1101	316.164	3102
chrM	1673	1096.87	315.268	3099
chrM	1674	1096.15	315.127	3100
chrM	1675	1110.24	319.151	3092
chrM	1676	981.97	330.662	3236
chrM	1677	995.274	335.595	3243
chrM	1678	997.968	337.132	3245
chrM	1679	1000.08	338.463	3247
chrM	1680	1000.45	338.625	3247
chrM	1681	1000.7	338.772	3247
chrM	1682	997.62	337.881	3240
chrM	1683	1001.83	339.197	3249
chrM	1684	1002.41	339.762	3249
chrM	1685	1499.36	454.514	5073
chrM	1686	1507.22	456.277	5089
chrM	1687	1528.36	462.609	5111
chrM	1688	1535.38	463.806	5118
chrM	1689	1561.75	474.014	5155
chrM	1690	1571.93	476.499	5164
chrM	1691	1572.35	476.633	5164
chrM	1692	1571.31	476.314	5163
chrM	1693	1570.24	476.147	5164
chrM	1694	1570.96	476.425	5162
chrM	1695	1567.32	475.595	5157
chrM	1696	1571.22	476.355	5164
chrM	1697	1569.54	476.009	5161
chrM	1698	1564.55	474.802	5151
chrM	1699	1567.33	474.267	5158
chrM	1700	1543.59	474.225	5135
chrM	1701	1096.57	318.687	3566
chrM	1702	1056.03	307.984	3515
chrM	1703	1051.38	306.88	3512
chrM	1704	1051.38	306.841	3513
chrM	1705	1051.89	306.921	3513
chrM	1706	1050.36	306.582	3511
chrM	1707	1051.71	306.842	3513
chrM	1708	1051.54	306.822	3514
chrM	1709	1051.53	306.826	3514
chrM	1710	1051.59	306.84	3514
chrM	1711	1051.67	306.867	3514
chrM	1712	1051.6	306.854	3514
chrM	1713	1051.86	306.924	3514
chrM	1714	1051.81	306.903	3514
chrM	1715	1051.93	306.941	3514
chrM	1716	1048.69	306.212	3512
chrM	1717	1051.85	306.908	3514
chrM	1718	1051.74	306.889	3513
chrM	1719	1051.73	306.885	3514
chrM	1720	1051.44	306.814	3514
chrM	1721	1051.96	306.955	3514
chrM	1722	1049.21	306.438	3511
chrM	1723	1052.03	307.001	3514
chrM	1724	1052.12	307.021	3514
chrM	1725	1052.05	307.016	3514
chrM	1726	1052.21	307.054	3514
chrM	1727	1052.19	307.062	3514
chrM	1728	1048.91	306.347	3507
chrM	1729	1052.68	307.175	3515
chrM	1730	1053.15	307.259	3516
chrM	1731	1053.95	307.378	3519
chrM	1732	1053.44	307.203	3518
chrM	1733	1064.42	309.252	3531
chrM	1734	1115.68	320.191	3611
chrM	1735	1553.51	448.691	5326
chrM	1736	1565.52	451.479	5345
chrM	1737	1570.23	452.725	5353
chrM	1738	1572.95	453.62	5363
chrM	1739	1571.99	453.371	5362
chrM	1740	1576.35	454.404	5368
chrM	1741	2031.29	537.527	6780
chrM	1742	2042.29	540.294	6789
chrM	1743	2067.31	571.563	6795
chrM	1744	2070.95	572.468	6799
chrM	1745	2073.2	572.898	6802
chrM	1746	2072.69	572.807	6799
chrM	1747	2071.99	572.623	6800
chrM	1748	2074.16	573.099	6802
chrM	1749	2072.43	572.76	6801
chrM	1750	2072.39	572.723	6798
chrM	1751	2071.43	572.564	6800
chrM	1752	2072.98	572.871	6802
chrM	1753	2072.46	572.844	6798
chrM	1754	2073.18	572.982	6803
chrM	1755	2065.91	571.261	6791
chrM	1756	2074.82	573.323	6802
chrM	1757	2074.55	573.28	6802
chrM	1758	2067.92	571.944	6797
chrM	1759	2074.34	573.242	6803
chrM	1760	2069.94	572.371	6800
chrM	1761	2061.7	570.36	6780
chrM	1762	2074.12	573.21	6802
chrM	1763	2074.44	573.248	6803
chrM	1764	2451.5	666.965	7993
chrM	1765	2460.92	669.304	7997
chrM	1766	2461.8	670.108	7999
chrM	1767	2462.09	669.578	7998
chrM	1768	2434.4	660.84	7963
chrM	1769	2433.19	660.374	7963
chrM	1770	2431.91	659.554	7963
chrM	1771	2427.31	655.241	7962
chrM	1772	2424.82	653.927	7960
chrM	1773	2422.98	653.442	7953
chrM	1774	2418.18	652.023	7951
chrM	1775	2399.68	646.217	7925
chrM	1776	1952.55	547.417	6363
chrM	1777	1950.87	547.047	6359
chrM	1778	1951.55	547.148	6362
chrM	1779	1950.98	546.573	6358
chrM	1780	1951.28	546.567	6361
chrM	1781	1950.29	545.897	6362
chrM	1782	1931.21	530.423	6361
chrM	1783	1919.16	524.646	6355
chrM	1784	1907.9	520.203	6343
chrM	1785	1485.78	406.968	4578
chrM	1786	1440.44	396.552	4506
chrM	1787	1427.25	393.494	4492
chrM	1788	1424.81	393.004	4491
chrM	1789	1422.51	392.499	4490
chrM	1790	1423.78	392.788	4490
chrM	1791	1422.62	392.496	4486
chrM	1792	1423.39	392.534	4489
chrM	1793	1422.44	392.253	4489
chrM	1794	1421.21	391.958	4489
chrM	1795	1422.28	392.183	4489
chrM	1796	1422.12	391.911	4489
chrM	1797	1422.07	391.929	4489
chrM	1798	1422.11	391.925	4489
chrM	1799	1422.08	391.917	4489
chrM	1800	1422	391.889	4489
chrM	1801	1418.63	391.122	4486
chrM	1802	1422.5	392.031	4489
chrM	1803	1422.54	392.041	4489
chrM	1804	1422.45	391.747	4489
chrM	1805	1422.62	391.779	4489
chrM	1806	1421.43	391.504	4489
chrM	1807	1422.36	391.75	4489
chrM	1808	1422.04	391.617	4489
chrM	1809	1421.92	391.399	4489
chrM	1810	1421.19	391.177	4487
chrM	1811	1422.02	391.398	4489
chrM	1812	1421.36	391.068	4489
chrM	1813	1421.53	391.112	4489
chrM	1814	1419.02	390.549	4487
chrM	1815	1421.27	391.011	4488
chrM	1816	1419.49	390.64	4485
chrM	1817	1419.54	390.606	4486
chrM	1818	1418.84	390.612	4484
chrM	1819	1418.06	390.447	4484
chrM	1820	1416.74	390.148	4486
chrM	1821	1418.54	390.586	4487
chrM	1822	1414.65	389.753	4480
chrM	1823	1418	390.413	4485
chrM	1824	1414.06	389.344	4475
chrM	1825	1416.09	389.741	4482
chrM	1826	1404.52	386.55	4472
chrM	1827	1417.48	389.816	4486
chrM	1828	1417.37	389.385	4481
chrM	1829	1421.23	389.559	4489
chrM	1830	1425.22	386.644	4495
chrM	1831	1495.15	402.305	4558
chrM	1832	2238.65	608.494	7084
chrM	1833	2255.39	613.485	7098
chrM	1834	2225.3	604.229	7037
chrM	1835	1759.77	500.942	5275
chrM	1836	1758.58	501.225	5272
chrM	1837	1758.12	501.28	5270
chrM	1838	1756.43	500.691	5270
chrM	1839	1754.09	499.757	5266
chrM	1840	1745.79	496.883	5260
chrM	1841	1313.91	361.864	3902
chrM	1842	1274.26	351.186	3851
chrM	1843	1268.99	349.737	3845
chrM	1844	1267.68	349.372	3844
chrM	1845	1267.28	349.349	3844
chrM	1846	1267.22	349.421	3844
chrM	1847	1266.46	349.259	3843
chrM	1848	1267.15	349.47	3844
chrM	1849	1267.04	349.449	3845
chrM	1850	1267.04	349.448	3845
chrM	1851	1267	349.385	3845
chrM	1852	1267.05	349.381	3845
chrM	1853	1267.07	349.399	3845
chrM	1854	1267.1	349.406	3845
chrM	1855	1264.37	348.626	3845
chrM	1856	1267.98	349.474	3845
chrM	1857	1511.16	442.937	3851
chrM	1858	1511.83	443.53	3851
chrM	1859	1528.48	465.854	3851
chrM	1860	1532.18	467.893	3851
chrM	1861	1529.92	467.563	3850
chrM	1862	1527.93	467.329	3849
chrM	1863	1520.94	465.603	3839
chrM	1864	1176.14	390.05	3152
chrM	1865	1145.38	384.534	3109
chrM	1866	1142.76	384.256	3103
chrM	1867	1141.29	383.646	3099
chrM	1868	1141.43	383.945	3102
chrM	1869	1139.35	382.752	3090
chrM	1870	1142.34	384.672	3106
chrM	1871	1142.29	384.688	3109
chrM	1872	1141.82	384.449	3110
chrM	1873	1141.29	384.182	3111
chrM	1874	1142.24	384.738	3112
chrM	1875	1141.32	384.244	3108
chrM	1876	1139.3	383.54	3107
chrM	1877	1142.6	384.985	3114
chrM	1878	1142.79	385.107	3115
chrM	1879	1142.26	384.801	3113
chrM	1880	1142.34	384.852	3115
chrM	1881	1141.55	384.518	3111
chrM	1882	1143.1	385.323	3119
chrM	1883	1142.5	385.077	3122
chrM	1884	1142.28	384.779	3120
chrM	1885	1142.1	384.7	3119
chrM	1886	1143.07	385.305	3123
chrM	1887	1142.94	385.233	3122
chrM	1888	1143.03	385.328	3123
chrM	1889	1142.65	385.059	3123
chrM	1890	1142.97	385.167	3124
chrM	1891	1140.78	384.51	3121
chrM	1892	1142.98	385.178	3125
chrM	1893	1142.79	384.973	3125
chrM	1894	1142.62	384.92	3127
chrM	1895	1142.68	384.952	3127
chrM	1896	1142.65	384.942	3127
chrM	1897	1141.3	384.58	3129
chrM	1898	1142.87	385.066	3131
chrM	1899	1142.8	385.026	3131
chrM	1900	1142.42	384.885	3129
chrM	1901	1133.96	382.291	3107
chrM	1902	1142.7	384.699	3101
chrM	1903	1142.75	384.726	3101
chrM	1904	1142.77	384.749	3101
chrM	1905	1142.8	384.772	3100
chrM	1906	1142.79	384.811	3099
chrM	1907	1142.29	384.815	3100
chrM	1908	1145.27	386.323	3104
chrM	1909	1159.28	395.105	3132
chrM	1910	1388.52	575.674	4051
chrM	1911	1954.72	653.769	5186
chrM	1912	1964.68	660.121	5288
chrM	1913	1981.19	665.936	5374
chrM	1914	1986.92	668.103	5393
chrM	1915	1987.48	668.568	5396
chrM	1916	1986.44	668.966	5410
chrM	1917	1987.79	669.539	5415
chrM	1918	1987.2	669.534	5423
chrM	1919	1983.09	669.078	5420
chrM	1920	1985.69	669.591	5422
chrM	1921	1985.8	669.747	5428
chrM	1922	1977.31	668.421	5410
chrM	1923	1990.98	670.908	5435
chrM	1924	1985.33	670.161	5423
chrM	1925	1979.6	669.166	5419
chrM	1926	1990.47	670.999	5441
chrM	1927	1980.47	667.323	5413
chrM	1928	1978.26	666.393	5400
chrM	1929	1970.02	664.722	5384
chrM	1930	1963.11	663.106	5376
chrM	1931	1912.65	651.72	5299
chrM	1932	1120.09	541.129	3705
chrM	1933	1120.07	541.143	3705
chrM	1934	1120.12	541.255	3706
chrM	1935	1115.15	540.122	3764
chrM	1936	1119.76	542.095	3769
chrM	1937	1121.03	542.639	3770
chrM	1938	1120.97	542.587	3768
chrM	1939	1120.74	542.418	3768
chrM	1940	1120.8	542.421	3769
chrM	1941	1120.76	542.383	3769
chrM	1942	1120.66	542.441	3776
chrM	1943	1120.69	542.455	3776
chrM	1944	1120.73	542.523	3779
chrM	1945	1120.65	542.53	3781
chrM	1946	1120.58	543.149	3817
chrM	1947	1121.24	543.417	3818
chrM	1948	1121.17	543.349	3819
chrM	1949	1120.71	542.952	3817
chrM	1950	1120.33	542.622	3817
chrM	1951	1120.27	542.56	3818
chrM	1952	1120.24	542.569	3822
chrM	1953	1119.69	541.949	3817
chrM	1954	1117.1	539.817	3808
chrM	1955	1109.25	530.659	3731
chrM	1956	1101.14	523.796	3711
chrM	1957	880.581	330.88	2559
chrM	1958	860.877	316.211	2496
chrM	1959	857.109	313.548	2489
chrM	1960	853.975	312.374	2487
chrM	1961	855.839	312.718	2491
chrM	1962	855.617	312.559	2491
chrM	1963	855.461	312.457	2491
chrM	1964	855.221	312.364	2491
chrM	1965	855.167	312.319	2491
chrM	1966	855.148	312.312	2493
chrM	1967	855.013	312.223	2492
chrM	1968	852.502	311.479	2490
chrM	1969	855.231	312.286	2494
chrM	1970	855.262	312.264	2494
chrM	1971	855.146	312.151	2492
chrM	1972	855.57	312.223	2494
chrM	1973	856.047	312.275	2496
chrM	1974	857.658	312.605	2502
chrM	1975	863.764	313.051	2519
chrM	1976	921.016	320.544	2602
chrM	1977	1406.64	411.759	3606
chrM	1978	1418.46	414.067	3619
chrM	1979	1853.47	515.02	5042
chrM	1980	1862.6	517.362	5051
chrM	1981	1870.15	521.203	5057
chrM	1982	1874.88	522.766	5063
chrM	1983	1875.26	522.968	5063
chrM	1984	1875.16	523.233	5062
chrM	1985	1874.55	523.208	5063
chrM	1986	1876.41	523.507	5064
chrM	1987	1874.93	523.389	5063
chrM	1988	1876.56	523.669	5064
chrM	1989	1874.4	523.312	5061
chrM	1990	1875.93	523.55	5063
chrM	1991	1874.92	523.588	5062
chrM	1992	1874.06	523.442	5059
chrM	1993	1871.48	522.702	5061
chrM	1994	1878.05	524.282	5064
chrM	1995	1877.86	524.163	5064
chrM	1996	1872.61	523.115	5061
chrM	1997	1878.32	524.384	5064
chrM	1998	1876.98	523.987	5064
chrM	1999	1876.46	523.723	5064
[truncated: 14,570 more rows]
