# Supplementary material for: Heteroplasmic mitochondrial DNA variants in cardiovascular diseases
Source: PLoS Genet. 2022 Apr 1;18(4):e1010068. doi: 10.1371/journal.pgen.1010068 (PMC9007378; doi:10.1371/journal.pgen.1010068)
Supplement: S2 Dataset — The table lists the samples that passed the quality filtering and that were used for association analyses. Age at blood collection, gender, percentage of mtDNA covered by at least one read and number of nucleotides with read depth = 0, mean sequencing read depth, haplogroup and macro-haplogroup prediction, mitochondrial ancestry are reported. Systolic and diastolic blood pressure and smoking status are available only for hypertensive individuals. (XLSX) [file pgen.1010068.s003.xlsx]

## Sheet: samples and covariates
Sample ID	Phenotype	Gender	Age	mtDNA coverage	N nucleotides with read depth = 0	mtDNA mean read depth	Haplogroup	Macro-haplogroup	Mitochondrial Ancestry	Systolic Blood Pressure	Diastolic Blood Pressure	Smoker (Cigarettes + Cigars + Pipe)	Anti-Hypo
WTCCC126188_CTGCGAAT_L003	Control	F	39	96.0408	656	1177.75	J1c8a2	J	European	-	-	-	NA
WTCCC125938_TGGATGAC_L003	Control	F	26	96.2219	625.993	937.523	U5a1i	U	European	-	-	-	NA
WTCCC126055_GGTCGTGC_L003	Control	F	53	96.252	621.006	829.826	J2b2	J	European	-	-	-	NA
WTCCC126058_TTACACGT_L003	Control	F	27	96.6323	557.994	1146.89	T2a1a	T	European	-	-	-	NA
WTCCC126065_GTGGAGAG_L003	Control	M	54	96.8676	519.007	952.828	U5b2c2	U	European	-	-	-	NA
WTCCC126210_GTCTTGGC_L003	Control	M	25	96.9401	506.995	793.148	K1a+195	K	European	-	-	-	NA
WTCCC125890_TTGTCACA_L003	Control	F	46	97.097	480.998	985.629	Y1a1	Y	Asian	-	-	-	NA
WTCCC125757_CGAATGTA_L003	Control	M	62	97.1151	477.999	889.172	H2a2a	H	European	-	-	-	NA
WTCCC125848_GTGGCTTC_L003	Control	M	40	97.1754	468.008	1168.3	K1c2	K	European	-	-	-	NA
WTCCC126298_GGTCTGGT_L003	Control	F	46	97.3746	435.003	805.632	H10	H	European	-	-	-	NA
WTCCC126006_GATCCTGA_L003	Control	M	48	97.5557	404.996	1042.35	I2a1	I	European	-	-	-	NA
WTCCC125829_GCAGATAA_L003	Control	F	41	97.6945	381.998	910.12	U5a1f1a	U	European	-	-	-	NA
WTCCC125752_CGAGCATT_L003	Control	F	49	97.6945	381.998	919.158	U5a2b1a	U	European	-	-	-	NA
WTCCC125826_GGAACACA_L003	Control	F	54	97.7005	381.004	829.328	U5a	U	European	-	-	-	NA
WTCCC126090_GTGTTCGG_L003	Control	F	36	97.7005	381.004	842.135	U4b1a1a1	U	European	-	-	-	NA
WTCCC126046_GTAACGAT_L003	Control	F	59	97.7005	381.004	904.127	H2a2a	H	European	-	-	-	NA
WTCCC125984_GAAGCGCA_L003	Control	M	47	97.7066	379.993	889.713	U3a'c	U	European	-	-	-	NA
WTCCC125987_TGACTAGC_L003	Control	M	32	97.7066	379.993	1065.58	H2a2	H	European	-	-	-	NA
WTCCC125999_TGGACTCA_L003	Control	F	53	97.7066	379.993	735.96	U5b1+16189+@16192	U	European	-	-	-	NA
WTCCC126008_GACAGGTG_L003	Control	M	47	97.7066	379.993	929.385	T2b1	T	European	-	-	-	NA
WTCCC126621_TCGTGAAT_L003	Control	F	52	97.7428	373.995	927.506	H18	H	European	-	-	-	NA
WTCCC126057_CACTGCTT_L003	Control	F	21	97.7609	370.996	696.921	K1a	K	European	-	-	-	NA
WTCCC126208_GCTCTAAC_L003	Control	F	38	97.8031	364.004	1021.69	H1c13	H	European	-	-	-	NA
WTCCC126200_CTGTTCTA_L003	Control	F	43	97.9118	345.994	1163.12	U5a1a1	U	European	-	-	-	NA
WTCCC125952_TTGCACTC_L003	Control	F	51	97.9178	345	817.67	H49a	H	European	-	-	-	NA
WTCCC126081_GCATAATC_L003	Control	F	21	97.9902	333.004	763.875	K1a4f	K	European	-	-	-	NA
WTCCC126191_CTCTGGAC_L003	Control	M	63	97.9902	333.004	831.469	J1c7a	J	European	-	-	-	NA
WTCCC126030_TGGAGCAT_L003	Control	F	42	98.0083	330.005	957.226	U5a1b	U	European	-	-	-	NA
WTCCC126034_GTTCTTCG_L003	Control	F	59	98.0385	325.001	1020.38	T2b9	T	European	-	-	-	NA
WTCCC126093_TCCTTGTT_L003	Control	M	37	98.0747	319.003	571.585	K1a16	K	European	-	-	-	NA
WTCCC126000_TGCGGCGA_L003	Control	F	45	98.123	311	878.783	U5a1i1	U	European	-	-	-	NA
WTCCC126069_TCTAGCGT_L003	Control	M	50	98.1532	305.996	625.119	H2a2a	H	European	-	-	-	NA
WTCCC125900_GGCATCAT_L003	Control	F	42	98.1834	300.992	913.775	H2a2a	H	European	-	-	-	NA
WTCCC126211_CACATTAG_L003	Control	M	35	98.2497	290.007	875.368	H1c13	H	European	-	-	-	NA
WTCCC125760_AATATGCT_L003	Control	M	63	98.3946	265.999	831.444	T	T	European	-	-	-	NA
WTCCC126159_CGAGTGCT_L004	Control	F	43	98.3946	265.999	1150.02	U5b2a2b	U	European	-	-	-	NA
WTCCC125746_AGTGGTGA_L003	Control	M	54	98.4006	265.005	813.169	H10	H	European	-	-	-	NA
WTCCC126271_TCGCGTGA_L003	Control	F	23	98.4067	263.994	738.026	K1a2a1	K	European	-	-	-	NA
WTCCC126503_CTGTAGTG_L004	Control	F	39	98.4067	263.994	1111.87	J1b1a1a	J	European	-	-	-	NA
WTCCC125850_GTAGTACA_L003	Control	M	26	98.4067	263.994	794.422	H2a2a	H	European	-	-	-	NA
WTCCC125747_ATGAGGTC_L003	Control	M	42	98.4067	263.994	850.732	I2c	I	European	-	-	-	NA
WTCCC125748_AGGAGAAG_L003	Control	M	59	98.4067	263.994	685.011	H2a2a	H	European	-	-	-	NA
WTCCC126516_TGTGCTCG_L004	Control	F	29	98.4127	263	1152.68	U5b1b1+@16192	U	European	-	-	-	NA
WTCCC126502_TGCGTAGT_L004	Control	M	62	98.4127	263	888.601	J1c1	J	European	-	-	-	NA
WTCCC125856_CTAGATCT_L003	Control	F	58	98.4127	263	772.88	J1c	J	European	-	-	-	NA
WTCCC125844_GTGATACT_L003	Control	F	59	98.4127	263	710.498	U5a1a1	U	European	-	-	-	NA
WTCCC125805_AAGTGCGA_L003	Control	M	54	98.4127	263	814.689	K1a1b1	K	European	-	-	-	NA
WTCCC125812_GCACGTAG_L003	Control	M	42	98.4127	263	780.811	V9a	V	European	-	-	-	NA
WTCCC125820_ATTAGCGA_L003	Control	M	47	98.4127	263	763.667	K1c1	K	European	-	-	-	NA
WTCCC125786_ACAACGAA_L003	Control	F	21	98.4127	263	685.366	H2a2a	H	European	-	-	-	NA
WTCCC125761_CATCAACA_L003	Control	F	31	98.4127	263	742.663	J2a1a1a	J	European	-	-	-	NA
WTCCC125744_ATATGGTG_L003	Control	F	45	98.4127	263	796.021	U5a1b1d+16093	U	European	-	-	-	NA
WTCCC126009_GAGTGTCA_L004	Control	M	45	98.4127	263	1135.57	T	T	European	-	-	-	NA
WTCCC126246_TCGAGTAG_L003	Control	M	29	98.4187	262.006	792.39	H2a2a	H	European	-	-	-	NA
WTCCC125833_AAGCGTAG_L003	Control	F	39	98.4187	262.006	658.063	U5a2d1a	U	European	-	-	-	NA
WTCCC125774_AGAGGTCG_L003	Control	M	32	98.4187	262.006	731.634	H2a2a	H	European	-	-	-	NA
WTCCC125733_ACTTAGAG_L003	Control	F	33	98.4187	262.006	677.355	U2e2a1a1	U	European	-	-	-	NA
WTCCC125734_CCACAGAG_L003	Control	M	42	98.4187	262.006	729.411	U3	U	European	-	-	-	NA
WTCCC125743_ACTGTAGG_L003	Control	F	52	98.4187	262.006	739.069	H5b1	H	European	-	-	-	NA
WTCCC126127_AGGTAGCT_L003	Control	F	39	98.4187	262.006	605.844	T2b3e	T	European	-	-	-	NA
WTCCC125942_ATTGTGGA_L003	Control	F	22	98.4187	262.006	902.858	H2a2a	H	European	-	-	-	NA
WTCCC126318_CGTCACAG_L003	Control	F	25	98.4248	260.995	703.17	T2b	T	European	-	-	-	NA
WTCCC125977_GACGTGCT_L003	Control	M	36	98.4248	260.995	811.714	U5a2c1	U	European	-	-	-	NA
WTCCC126106_CCATATGA_L003	Control	M	59	98.4308	260.001	904.736	J1b1a	J	European	-	-	-	NA
WTCCC125780_GAAGGAGA_L003	Control	F	40	98.4368	259.007	912.623	H3+16189	H	European	-	-	-	NA
WTCCC126174_GTGACTCG_L003	Control	M	30	98.4489	257.002	847.71	H2a2a	H	European	-	-	-	NA
WTCCC126014_TCTGGTCT_L003	Control	F	37	98.4489	257.002	624.658	U5a1a1d1	U	European	-	-	-	NA
WTCCC125957_GTCGTGTA_L004	Control	F	44	98.4549	256.008	1058.1	X2+225+@16223	X	European	-	-	-	NA
WTCCC125980_CGCAGTCT_L004	Control	M	61	98.461	254.997	997.052	U5a1a2b	U	European	-	-	-	NA
WTCCC125814_CTATGCGA_L004	Control	F	58	98.467	254.003	944.857	H1e1	H	European	-	-	-	NA
WTCCC125868_TATCAGTC_L003	Control	F	36	98.4851	251.004	764.014	H2a2a	H	European	-	-	-	NA
WTCCC126712_GTGACTCG_L005	Control	M	53	98.4912	249.993	1228.41	J1c	J	European	-	-	-	NA
WTCCC126223_TGTCTCTA_L003	Control	M	53	98.4912	249.993	871.288	I2'3	I	European	-	-	-	NA
WTCCC127455_CCTGTGTA_L004	Control	F	27	98.4972	248.999	883.685	U3a	U	European	-	-	-	NA
WTCCC126124_GAGATCAG_L003	Control	M	52	98.5153	246	898.362	U5a	U	European	-	-	-	NA
WTCCC125910_TCAGTGTC_L004	Control	M	48	98.5696	237.003	1058.35	U5a1a1	U	European	-	-	-	NA
WTCCC125916_TGATACTC_L003	Control	M	53	98.5938	232.993	803.124	H1af1	H	European	-	-	-	NA
WTCCC126285_TCGCTGAA_L003	Control	F	59	98.6058	231.005	951.347	T2	T	European	-	-	-	NA
WTCCC125825_CAGGCTCA_L003	Control	F	57	98.6058	231.005	813.262	T2a+195	T	European	-	-	-	NA
WTCCC126604_GAGATCAG_L005	Control	M	27	98.6239	228.006	1280.67	H76	H	European	-	-	-	NA
WTCCC126163_GTCATGCG_L004	Control	M	38	98.6239	228.006	1209.07	U5a2a	U	European	-	-	-	NA
WTCCC126630_CTAGAGTA_L005	Control	M	50	98.642	225.007	1373.29	HV1a'b'c	H	European	-	-	-	NA
WTCCC126207_TCATGCGC_L004	Control	M	57	98.642	225.007	1154	W5	W	European	-	-	-	NA
WTCCC125982_TATGCGCT_L004	Control	M	43	98.642	225.007	1189.72	J2a1a1a	J	European	-	-	-	NA
WTCCC125959_GCACTGTT_L003	Control	M	47	98.6662	220.997	779.824	H2a2a	H	European	-	-	-	NA
WTCCC125876_ACTCAGTT_L003	Control	M	36	98.6783	218.992	778.977	T2b2b1	T	European	-	-	-	NA
WTCCC125762_TGGCTACG_L003	Control	F	62	98.6843	217.998	804.1	T	T	European	-	-	-	NA
WTCCC126681_CGTCACAG_L005	Control	F	63	98.6903	217.004	1103.88	U5a	U	European	-	-	-	NA
WTCCC126517_TGTCGAGT_L004	Control	F	26	98.7386	209.001	938.161	K1c1d	K	European	-	-	-	NA
WTCCC126184_GTACTCGC_L003	Control	F	26	98.7627	205.008	763.39	T2b	T	European	-	-	-	NA
WTCCC125915_TAGAGTCT_L003	Control	F	44	98.7688	203.998	835.435	U5a1a1i	U	European	-	-	-	NA
WTCCC126278_TCACGCTA_L003	Control	F	24	98.805	198	855.726	U5b1c2a	U	European	-	-	-	NA
WTCCC126605_TCGAGTAG_L005	Control	F	27	98.8171	195.995	1090.09	K1a+195	K	European	-	-	-	NA
WTCCC125739_AATCGAGC_L003	Control	F	53	98.8352	192.996	854.424	W5a1	W	European	-	-	-	NA
WTCCC126306_TAGTCTGT_L003	Control	F	60	98.8412	192.002	849.223	H11a4	H	European	-	-	-	NA
WTCCC126283_TATCATGT_L003	Control	F	28	98.8472	191.007	879.259	H1a1b	H	European	-	-	-	NA
WTCCC126602_TACATCGC_L005	Control	F	31	98.8654	187.992	1062.41	H49a1	H	European	-	-	-	NA
WTCCC127164_GTAGTACA_L005	Control	F	58	98.8774	186.004	1238.23	H	H	European	-	-	-	NA
WTCCC126257_CTGCATGA_L003	Control	F	45	98.8835	184.993	778.716	K1c1d	K	European	-	-	-	NA
WTCCC125847_AAGTACAC_L003	Control	F	37	98.8955	183.005	769.089	U3	U	European	-	-	-	NA
WTCCC126245_TCTGAGCG_L003	Control	M	37	98.9016	181.994	802.626	U5b2b5	U	European	-	-	-	NA
WTCCC126087_TCCTGACA_L003	Control	M	58	98.9076	181	784.227	H2a2a	H	European	-	-	-	NA
WTCCC126255_CGTACTAC_L003	Control	M	48	98.9317	177.007	885.497	U4b1b1b	U	European	-	-	-	NA
WTCCC127062_CTAGATCT_L005	Control	F	50	98.9559	172.997	1214.34	U5a1a1	U	European	-	-	-	NA
WTCCC125995_AATGCAGT_L003	Control	F	23	98.9559	172.997	786.859	H2a2a	H	European	-	-	-	NA
WTCCC126222_GCTCATAT_L003	Control	F	57	98.974	169.998	891.144	W1h	W	European	-	-	-	NA
WTCCC125891_TGTCGTCA_L003	Control	M	45	98.98	169.004	681.071	H2a2a	H	European	-	-	-	NA
WTCCC127269_TATCAGTC_L005	Control	F	35	98.9921	166.999	1200.03	HV8	H	European	-	-	-	NA
WTCCC126172_TCTCTGTG_L004	Control	M	24	98.9981	166.005	1158.65	K1c2	K	European	-	-	-	NA
WTCCC126664_TCTGAGCG_L005	Control	F	47	99.0102	164	1338.11	H6a1b	H	European	-	-	-	NA
WTCCC125838_CTACTGAT_L003	Control	F	42	99.0223	161.995	765.279	T2b	T	European	-	-	-	NA
WTCCC126221_GAGCTAGT_L004	Control	M	60	99.0223	161.995	1079.77	J2b1a4	J	European	-	-	-	NA
WTCCC125988_GATGCGAG_L004	Control	F	32	99.0283	161.001	1063.27	HV0e	H	European	-	-	-	NA
WTCCC125927_CACGAAGA_L003	Control	M	69	99.0343	160.007	818.649	H4a1a1a1a	H	European	-	-	-	NA
WTCCC125832_CATGCATC_L003	Control	F	35	99.0404	158.996	1001.18	U4c1	U	European	-	-	-	NA
WTCCC125903_TATCGATG_L003	Control	F	38	99.0404	158.996	851.068	U6a1a1	U	European	-	-	-	NA
WTCCC126269_CGCGTATC_L003	Control	M	46	99.0585	155.997	827.615	J1c1	J	European	-	-	-	NA
WTCCC125772_ACAACTGC_L003	Control	M	36	99.0645	155.003	677.929	H2a2a	H	European	-	-	-	NA
WTCCC127059_CGTCTATG_L005	Control	F	46	99.0766	152.998	1337.74	H5a1	H	European	-	-	-	NA
WTCCC125921_TCAGCGAT_L003	Control	M	42	99.0766	152.998	784.991	K1b1a1	K	European	-	-	-	NA
WTCCC125794_GCCACATA_L003	Control	M	60	99.0826	152.004	800.32	H1c3	H	European	-	-	-	NA
WTCCC125880_TCAGATGC_L003	Control	M	56	99.0887	150.993	792.381	H4a1a2	H	European	-	-	-	NA
WTCCC126552_TCAGATGC_L005	Control	F	45	99.0947	149.999	1206.61	V1a	V	European	-	-	-	NA
WTCCC125636_TGTGTCAC_L003	Control	M	50	99.1068	147.994	726.44	T2b11	T	European	-	-	-	NA
WTCCC126501_GAGTGCAT_L004	Control	F	26	99.143	141.996	1009.31	H84	H	European	-	-	-	NA
WTCCC126238_GAACTATC_L003	Control	M	37	99.1671	138.003	933.964	J1c2	J	European	-	-	-	NA
WTCCC127371_TGATACTC_L005	Control	M	33	99.1852	135.004	1206.67	H6a1b	H	European	-	-	-	NA
WTCCC127006_CATGCATC_L005	Control	F	37	99.1973	132.999	1857.29	H3b+16129	H	European	-	-	-	NA
WTCCC126560_CTAGTCTC_L004	Control	M	59	99.2154	130	1216.76	K2a6	K	European	-	-	-	NA
WTCCC126121_CAGTCAGA_L004	Control	F	18	99.2275	127.996	1038.94	H2a2a	H	European	-	-	-	NA
WTCCC126078_GGTAGAAT_L003	Control	M	48	99.2275	127.996	842.984	H2a2a	H	European	-	-	-	NA
WTCCC125642_TGTGAATC_L003	Control	F	57	99.2335	127.001	709.534	J1c1	J	European	-	-	-	NA
WTCCC126079_GCGTCTGA_L003	Control	F	26	99.2335	127.001	908.825	J1c1	J	European	-	-	-	NA
WTCCC126076_CTCAATCG_L003	Control	M	39	99.2335	127.001	514.353	H1bv1	H	European	-	-	-	NA
WTCCC126687_TAGACGTG_L005	Control	F	18	99.2395	126.007	1325.84	U5a1f1	U	European	-	-	-	NA
WTCCC125678_TTAGTGGT_L003	Control	F	25	99.2395	126.007	840.334	HV0+195	H	European	-	-	-	NA
WTCCC125713_GGAAGTAA_L003	Control	F	47	99.2395	126.007	851.574	H2a2a	H	European	-	-	-	NA
WTCCC125654_GTGAAGGT_L003	Control	M	43	99.2395	126.007	610.072	H2a2a	H	European	-	-	-	NA
WTCCC126180_TGTTGTGG_L003	Control	M	55	99.2395	126.007	873.807	H2a2a	H	European	-	-	-	NA
WTCCC126032_GATGGTTG_L003	Control	M	49	99.2395	126.007	759.127	H2a2a	H	European	-	-	-	NA
WTCCC125653_CTAATCGT_L003	Control	F	24	99.2456	124.997	608.379	T2a1a	T	European	-	-	-	NA
WTCCC126072_GGCTGTGA_L003	Control	F	50	99.2456	124.997	842.402	V2b	V	European	-	-	-	NA
WTCCC126048_CATCTGGA_L003	Control	M	38	99.2456	124.997	1103.18	T2+16189	T	European	-	-	-	NA
WTCCC126044_CCTGTGTA_L003	Control	F	42	99.2516	124.002	1040.78	U5b2b4	U	European	-	-	-	NA
WTCCC126092_GCCATGTC_L003	Control	F	43	99.2878	118.004	1030	U5a1+@16192	U	European	-	-	-	NA
WTCCC126021_GGTTGGAG_L003	Control	F	39	99.2939	116.994	986.147	H5a1c1	H	European	-	-	-	NA
WTCCC126662_TCACGCTA_L005	Control	M	48	99.312	113.995	1274.47	H5	H	European	-	-	-	NA
WTCCC126068_CAGGTCAC_L003	Control	F	19	99.312	113.995	955.123	H2a2a	H	European	-	-	-	NA
WTCCC126234_TAGCGCGT_L003	Control	M	45	99.318	113.001	761.812	H2a2a	H	European	-	-	-	NA
WTCCC126614_GTGAGAGA_L005	Control	F	21	99.318	113.001	1269.39	J1c8a1a	J	European	-	-	-	NA
WTCCC126643_TGTGTCAC_L005	Control	M	35	99.324	112.006	1204.88	H6a1b	H	European	-	-	-	NA
WTCCC126029_CGCTAATG_L003	Control	F	36	99.324	112.006	860.194	U5b2a2b	U	European	-	-	-	NA
WTCCC125929_CTGTACGT_L004	Control	F	28	99.3482	107.997	1166.91	H2a2b1	H	European	-	-	-	NA
WTCCC126636_GCTCATAT_L005	Control	M	38	99.3603	105.992	1522.4	H4a1	H	European	-	-	-	NA
WTCCC125884_TGTTCGAT_L003	Control	M	63	99.3603	105.992	815.398	K1c2	K	European	-	-	-	NA
WTCCC126401_CACTATGT_L003	Control	M	39	99.3844	101.999	857.886	J1c2	J	European	-	-	-	NA
WTCCC127323_CTGGAGGC_L004	Control	F	61	99.3844	101.999	997.398	U2e2a1	U	European	-	-	-	NA
WTCCC126673_TTCTCATC_L004	Control	F	45	99.4025	98.9998	942.993	H7b3	H	European	-	-	-	NA
WTCCC126652_GTACTCGC_L005	Control	M	41	99.4085	98.0056	1443.15	I2'3	I	European	-	-	-	NA
WTCCC125708_TATCTCAT_L003	Control	F	63	99.4085	98.0056	864.968	K	K	European	-	-	-	NA
WTCCC126610_CGCGTATC_L005	Control	M	38	99.4206	96.0008	1264.05	V10b1	V	European	-	-	-	NA
WTCCC126650_GACTGTAC_L005	Control	M	58	99.4447	92.0077	1415.92	K1a4a	K	European	-	-	-	NA
WTCCC126622_GTATCTCT_L005	Control	F	58	99.4689	87.998	1316.1	H	H	European	-	-	-	NA
WTCCC126095_GATGAGGT_L003	Control	M	67	99.4689	87.998	827.317	W6	W	European	-	-	-	NA
WTCCC126713_TATCATGT_L005	Control	M	43	99.4749	87.0038	1120.16	J1b1a1e	J	European	-	-	-	NA
WTCCC125690_TAGGTGGA_L003	Control	M	38	99.4749	87.0038	827.923	K1	K	European	-	-	-	NA
WTCCC126049_TATGGTAA_L003	Control	F	30	99.4749	87.0038	852.778	J1c8a	J	European	-	-	-	NA
WTCCC126020_GGTGTCTT_L003	Control	M	22	99.4749	87.0038	967.795	H1b1h	H	European	-	-	-	NA
WTCCC125725_GGATAGGA_L003	Control	M	63	99.481	85.9931	962.37	H2a2a	H	European	-	-	-	NA
WTCCC125701_GTGTGGTT_L003	Control	F	53	99.487	84.999	953.856	H13a2b2	H	European	-	-	-	NA
WTCCC126066_GTTCGATT_L003	Control	F	52	99.493	84.0048	1150.38	H1c3a	H	European	-	-	-	NA
WTCCC126108_TCTTGTTC_L003	Control	F	56	99.5051	82	1140.15	H3v+16093	H	European	-	-	-	NA
WTCCC126162_GTGCTCAT_L004	Control	F	36	99.5051	82	1180.26	K1a4a	K	European	-	-	-	NA
WTCCC126256_CGCTATCA_L004	Control	F	29	99.5111	81.0058	1116.7	H2a2a	H	European	-	-	-	NA
WTCCC125677_CTCTTAGT_L003	Control	M	19	99.5232	79.001	1030.41	H20a1a	H	European	-	-	-	NA
WTCCC125854_TTGCTTAG_L003	Control	F	43	99.5292	78.0069	1095.15	W5a1	W	European	-	-	-	NA
WTCCC126084_TGGTGCTG_L003	Control	F	58	99.5353	76.9961	874.397	U5b2b5	U	European	-	-	-	NA
WTCCC126071_TACTAGGA_L003	Control	M	55	99.5534	73.9972	1028.7	HV0	H	European	-	-	-	NA
WTCCC126653_TGTCTCTA_L005	Control	F	40	99.5594	73.003	1438.61	HV1a'b'c	H	European	-	-	-	NA
WTCCC126460_CACATTAG_L004	Control	M	59	99.5655	71.9923	1132.8	U1a1a	U	European	-	-	-	NA
WTCCC126484_GAAGCGCA_L004	Control	F	41	99.5655	71.9923	1037.82	J2a1a1a	J	European	-	-	-	NA
WTCCC126423_GGCATCAT_L004	Control	M	32	99.5715	70.9982	1022.17	H	H	European	-	-	-	NA
WTCCC126444_GTACTAAG_L004	Control	M	46	99.5715	70.9982	973.272	U5a1+@16192	U	European	-	-	-	NA
WTCCC127152_CTATACAG_L005	Control	M	50	99.5715	70.9982	1448.93	J1c	J	European	-	-	-	NA
WTCCC127301_TAGAGTCT_L005	Control	M	49	99.5715	70.9982	1293.38	T2	T	European	-	-	-	NA
WTCCC126412_GTCTAGCA_L004	Control	F	30	99.5775	70.004	1006.59	J1b1a1	J	European	-	-	-	NA
WTCCC126447_GACAGGTG_L004	Control	M	48	99.5775	70.004	1151.61	H+152	H	European	-	-	-	NA
WTCCC126424_GGAACACA_L004	Control	M	44	99.5775	70.004	919.418	H1c	H	European	-	-	-	NA
WTCCC126434_CGAGCATT_L004	Control	F	31	99.5775	70.004	994.679	K1a	K	European	-	-	-	NA
WTCCC126527_CCAGAACA_L004	Control	M	32	99.5775	70.004	1102.74	HV0	H	European	-	-	-	NA
WTCCC126538_TGCGGCGA_L004	Control	F	28	99.5775	70.004	1142.21	H2a2a1	H	European	-	-	-	NA
WTCCC126495_TTCGATAG_L004	Control	M	43	99.5775	70.004	1067.49	J1c	J	European	-	-	-	NA
WTCCC126291_CAGCTGAG_L003	Control	M	57	99.5836	68.9933	853.314	H1c	H	European	-	-	-	NA
WTCCC126475_ACGCACAT_L003	Control	F	62	99.5836	68.9933	828.377	U3a	U	European	-	-	-	NA
WTCCC126715_TATCTCAT_L005	Control	M	47	99.5836	68.9933	1336.89	H+16311	H	European	-	-	-	NA
WTCCC126486_AGTCATCG_L003	Control	F	35	99.5836	68.9933	890.952	U5a2c3a	U	European	-	-	-	NA
WTCCC126617_CGTATGAT_L005	Control	M	38	99.5836	68.9933	1313.54	J1c1	J	European	-	-	-	NA
WTCCC126400_GTCCAGAC_L004	Control	F	37	99.5896	67.9992	1086.71	U5b2c1	U	European	-	-	-	NA
WTCCC126443_CACTGCTT_L004	Control	M	35	99.5896	67.9992	931.251	U5b1+16189+@16192	U	European	-	-	-	NA
WTCCC126426_GACGATCG_L003	Control	F	21	99.5896	67.9992	850.917	U5b2a2b	U	European	-	-	-	NA
WTCCC126333_GCGCATTA_L004	Control	F	64	99.5896	67.9992	1136.91	H1+16189	H	European	-	-	-	NA
WTCCC125712_AGCTCTGT_L003	Control	M	40	99.5896	67.9992	894.11	J1c5a1	J	European	-	-	-	NA
WTCCC126204_GGTCAGTG_L003	Control	M	64	99.5896	67.9992	798.009	U3a'c	U	European	-	-	-	NA
WTCCC126437_TCGAACTG_L004	Control	M	39	99.5956	67.005	1045.03	K1a+195	K	European	-	-	-	NA
WTCCC126438_TCATCATG_L003	Control	F	53	99.5956	67.005	813.284	U3b	U	European	-	-	-	NA
WTCCC126487_ACGTGCTC_L003	Control	F	47	99.5956	67.005	859.675	X2c1a	X	European	-	-	-	NA
WTCCC125641_ATGCTGCG_L003	Control	M	32	99.5956	67.005	943.794	K2b1	K	European	-	-	-	NA
WTCCC125650_ATACAGTC_L003	Control	M	58	99.5956	67.005	937.497	H2a2a	H	European	-	-	-	NA
WTCCC126462_ACATGTCT_L003	Control	F	29	99.5956	67.005	839.782	M30	M	Asian	-	-	-	NA
WTCCC125661_AGTAGATC_L003	Control	M	53	99.5956	67.005	750.832	N1b1	N	Asian	-	-	-	NA
WTCCC126167_AGCAGTAC_L003	Control	F	56	99.5956	67.005	912.611	A12a	A	Asian	-	-	-	NA
WTCCC126415_AGAGTCGC_L003	Control	F	26	99.6017	65.9943	769.286	H1af1	H	European	-	-	-	NA
WTCCC126469_GTGTTCGG_L004	Control	F	20	99.6017	65.9943	794.881	J1b1a1	J	European	-	-	-	NA
WTCCC126498_TAGCATAC_L003	Control	M	37	99.6017	65.9943	759.204	H3	H	European	-	-	-	NA
WTCCC125686_CATAGACG_L003	Control	M	43	99.6017	65.9943	888.635	H4a1a4	H	European	-	-	-	NA
WTCCC125697_AGCATCTA_L003	Control	F	27	99.6017	65.9943	812.537	U5a1a1+152	U	European	-	-	-	NA
WTCCC125710_CGAGACGA_L003	Control	M	64	99.6017	65.9943	774.338	U5a1	U	European	-	-	-	NA
WTCCC125720_ATCAGTGT_L003	Control	M	58	99.6017	65.9943	837.834	H1c3	H	European	-	-	-	NA
WTCCC125700_ATCATATC_L003	Control	M	39	99.6017	65.9943	930.711	X2c1	X	European	-	-	-	NA
WTCCC125637_ATGTATAG_L003	Control	M	58	99.6017	65.9943	938.655	J2b1	J	European	-	-	-	NA
WTCCC125639_ATGTCATG_L003	Control	F	65	99.6017	65.9943	960.017	T2b	T	European	-	-	-	NA
WTCCC125651_ACGATACA_L003	Control	F	41	99.6017	65.9943	1041.33	X1'2'3	X	European	-	-	-	NA
WTCCC125652_CAGCATCT_L003	Control	F	47	99.6017	65.9943	796.707	U5b2b1a1	U	European	-	-	-	NA
WTCCC125724_CTACATAC_L003	Control	F	37	99.6017	65.9943	870.704	U5a1a1	U	European	-	-	-	NA
WTCCC126130_ATCGCTAC_L003	Control	M	39	99.6017	65.9943	1009.82	H2a2a	H	European	-	-	-	NA
WTCCC125662_AGACTATA_L003	Control	F	56	99.6017	65.9943	950.642	N1a1a1a2	N	Asian	-	-	-	NA
WTCCC126663_CAGCTGAG_L005	Control	M	61	99.6077	65.0002	1194.79	J2b1	J	European	-	-	-	NA
WTCCC126539_CGTCAAGC_L004	Control	M	49	99.6077	65.0002	1025.51	W	W	European	-	-	-	NA
WTCCC125640_TGAGATCA_L003	Control	F	38	99.6077	65.0002	850.681	T2+16189	T	European	-	-	-	NA
WTCCC125721_AGTCAGAC_L003	Control	M	48	99.6077	65.0002	935.993	U5b2a1a1	U	European	-	-	-	NA
WTCCC125722_TGATGTAT_L003	Control	F	44	99.6077	65.0002	883.922	K1a27	K	European	-	-	-	NA
WTCCC126119_ATGCTAGA_L003	Control	F	46	99.6077	65.0002	841.759	H2a2a	H	European	-	-	-	NA
WTCCC126179_ATCTAGAT_L003	Control	M	39	99.6077	65.0002	854.049	H2a2a	H	European	-	-	-	NA
WTCCC126463_CACGAGAT_L003	Control	F	40	99.6077	65.0002	726.605	N1b1b1	N	Asian	-	-	-	NA
WTCCC126429_GCACTAGA_L003	Control	M	56	99.6137	64.006	963.496	H2a2a	H	European	-	-	-	NA
WTCCC125638_TACATGAT_L003	Control	M	38	99.6137	64.006	817.669	K1a+195	K	European	-	-	-	NA
WTCCC126435_GTATAACG_L004	Control	M	49	99.6198	62.9953	1048.8	W5a2	W	European	-	-	-	NA
WTCCC126063_TTCTCATC_L003	Control	M	35	99.6198	62.9953	1100.56	H	H	European	-	-	-	NA
WTCCC126361_ATGGAGCA_L004	Control	M	50	99.6258	62.0012	1124.52	W5a1a1	W	European	-	-	-	NA
WTCCC126433_GAGATTGC_L004	Control	F	30	99.6258	62.0012	860.548	H2a2a	H	European	-	-	-	NA
WTCCC127685_GTCTACTG_L005	Control	F	62	99.6258	62.0012	1636.7	J	J	European	-	-	-	NA
WTCCC126480_GCATAATC_L004	Control	M	62	99.6258	62.0012	943.706	X2c1a	X	European	-	-	-	NA
WTCCC126481_CTCAAGAA_L004	Control	M	37	99.6258	62.0012	1013.96	U7b	U	European	-	-	-	NA
WTCCC126655_GAAGGAGA_L004	Control	F	51	99.6258	62.0012	916.839	J1c2c	J	European	-	-	-	NA
WTCCC126394_TCCTGACA_L004	Control	M	64	99.6318	61.0071	1055.8	H56b	H	European	-	-	-	NA
WTCCC126390_GTGCTCAT_L005	Control	M	41	99.6318	61.0071	1733.63	J1c	J	European	-	-	-	NA
WTCCC126457_CTTACGTT_L004	Control	M	52	99.6318	61.0071	713.948	U1b3	U	European	-	-	-	NA
WTCCC126341_GCTAGTGA_L005	Control	F	50	99.6318	61.0071	1537.17	H	H	European	-	-	-	NA
WTCCC127613_TTGCAGAT_L004	Control	F	40	99.6318	61.0071	1014.63	U3a1c1	U	European	-	-	-	NA
WTCCC126518_CATACCTG_L004	Control	F	48	99.6318	61.0071	1119.51	H2a2a	H	European	-	-	-	NA
WTCCC126562_AGTTGCTA_L004	Control	F	34	99.6318	61.0071	1288.9	U4c2a	U	European	-	-	-	NA
WTCCC126640_GACGTCTG_L005	Control	M	46	99.6318	61.0071	1337.83	H4a1	H	European	-	-	-	NA
WTCCC126597_CTATCGCG_L005	Control	F	61	99.6318	61.0071	1660.78	U2e1b1	U	European	-	-	-	NA
WTCCC125771_CAGAGCTA_L004	Control	F	47	99.6318	61.0071	1138.18	H1+16189	H	European	-	-	-	NA
WTCCC127817_TATAGCAC_L005	Control	F	23	99.6318	61.0071	1792.43	J	J	European	-	-	-	NA
WTCCC126441_CTAGCAGA_L003	Control	M	21	99.6379	59.9963	815.114	H10+(16093)	H	European	-	-	-	NA
WTCCC126266_GCGATGAT_L003	Control	M	54	99.6379	59.9963	1186.6	H10+(16093)	H	European	-	-	-	NA
WTCCC126249_CAGAGCTA_L003	Control	F	42	99.6379	59.9963	953.022	K1c2	K	European	-	-	-	NA
WTCCC126342_TGAGCGTG_L005	Control	F	20	99.6379	59.9963	1314.37	HV0	H	European	-	-	-	NA
WTCCC126345_TCACGACG_L004	Control	M	58	99.6379	59.9963	1047.59	U4b1a2b	U	European	-	-	-	NA
WTCCC126349_ACGCGGAC_L004	Control	F	41	99.6379	59.9963	1217.92	U5b2a1b	U	European	-	-	-	NA
WTCCC126309_ATGCCTAT_L004	Control	F	31	99.6379	59.9963	1062.98	U5b	U	European	-	-	-	NA
WTCCC126819_GCGATGAT_L005	Control	M	46	99.6379	59.9963	1902.54	U5a1+@16192	U	European	-	-	-	NA
WTCCC126531_GAGTGTCA_L003	Control	M	45	99.6379	59.9963	1017.23	U5b2a2b	U	European	-	-	-	NA
WTCCC126540_TCTGAGCG_L004	Control	M	55	99.6379	59.9963	1060.06	J1c+16261	J	European	-	-	-	NA
WTCCC126585_TTGCACTC_L004	Control	F	33	99.6379	59.9963	1020.68	U5a1a1	U	European	-	-	-	NA
WTCCC126587_GTGCGCTA_L004	Control	F	43	99.6379	59.9963	1276.82	T	T	European	-	-	-	NA
WTCCC125840_GACGATCG_L004	Control	M	34	99.6379	59.9963	774.978	J1c1	J	European	-	-	-	NA
WTCCC125928_GCTACTAG_L004	Control	F	28	99.6379	59.9963	1238.54	H2a2	H	European	-	-	-	NA
WTCCC125875_TGCGAGAC_L003	Control	F	25	99.6379	59.9963	872.393	U5b2a1b	U	European	-	-	-	NA
WTCCC126287_TCACAGCA_L003	Control	F	52	99.6379	59.9963	850.354	N1b1	N	Asian	-	-	-	NA
WTCCC126402_CGTATCTC_L005	Control	M	56	99.6439	59.0022	1504.1	X2+225	X	European	-	-	-	NA
WTCCC126406_AGTATCGT_L003	Control	M	38	99.6439	59.0022	940.329	J1c5c1	J	European	-	-	-	NA
WTCCC126387_GAGTGATC_L005	Control	F	33	99.6439	59.0022	1227.8	U5b1b1g	U	European	-	-	-	NA
WTCCC126358_ACAACTGC_L004	Control	F	50	99.6439	59.0022	930.859	U4b1a2b	U	European	-	-	-	NA
WTCCC126355_TGTGTGCA_L005	Control	F	47	99.6439	59.0022	1404.67	U4d3	U	European	-	-	-	NA
WTCCC126362_GTCGTCGT_L005	Control	M	37	99.6439	59.0022	1391.35	J1c+16261	J	European	-	-	-	NA
WTCCC126372_AGTGGTGA_L004	Control	M	51	99.6439	59.0022	1104.49	H2a2a	H	European	-	-	-	NA
WTCCC126383_ATATGGTG_L004	Control	F	39	99.6439	59.0022	1150.13	T	T	European	-	-	-	NA
WTCCC126386_GTGCGTGT_L005	Control	F	50	99.6439	59.0022	1450.01	T2	T	European	-	-	-	NA
WTCCC126417_CTACGATC_L003	Control	F	38	99.6439	59.0022	837.203	W5b	W	European	-	-	-	NA
WTCCC126421_GTCGTAAC_L004	Control	M	20	99.6439	59.0022	852.525	H6a1a	H	European	-	-	-	NA
WTCCC126431_ACGATACA_L004	Control	M	67	99.6439	59.0022	1145.21	H5	H	European	-	-	-	NA
WTCCC126284_CAGTCTAC_L003	Control	M	55	99.6439	59.0022	815.439	W3b	W	European	-	-	-	NA
WTCCC126241_CTGTAGTG_L003	Control	F	34	99.6439	59.0022	854.253	K1a1a	K	European	-	-	-	NA
WTCCC126242_GATGCGAG_L003	Control	M	23	99.6439	59.0022	1074.21	U1b1	U	European	-	-	-	NA
WTCCC126326_AATATGCT_L004	Control	M	49	99.6439	59.0022	1410.78	K1a4a	K	European	-	-	-	NA
WTCCC126337_AAGGTATG_L004	Control	F	44	99.6439	59.0022	952.117	H2a2	H	European	-	-	-	NA
WTCCC126343_TGCTATGC_L005	Control	M	37	99.6439	59.0022	1451.87	U5b2a1a1	U	European	-	-	-	NA
WTCCC126348_AAGTGCGA_L004	Control	M	44	99.6439	59.0022	1149.37	HV0	H	European	-	-	-	NA
WTCCC126350_TGCTCGTA_L005	Control	F	56	99.6439	59.0022	1386.1	H3+16189	H	European	-	-	-	NA
WTCCC126324_AGAGCGCC_L004	Control	F	20	99.6439	59.0022	1011.78	T2b2b	T	European	-	-	-	NA
WTCCC126352_CGCTATCA_L005	Control	F	45	99.6439	59.0022	1582.99	U5a1b1	U	European	-	-	-	NA
WTCCC126304_CTATCGCG_L003	Control	M	59	99.6439	59.0022	913.249	J	J	European	-	-	-	NA
WTCCC126839_TGAGAAGG_L004	Control	M	62	99.6439	59.0022	981.892	H49a	H	European	-	-	-	NA
WTCCC126479_GCTCTAAC_L004	Control	F	21	99.6439	59.0022	1111.05	T	T	European	-	-	-	NA
WTCCC127049_CGTGCTGT_L005	Control	M	48	99.6439	59.0022	1530.27	U5a1h	U	European	-	-	-	NA
WTCCC126561_GAGACCTC_L004	Control	M	45	99.6439	59.0022	1144.02	V1b	V	European	-	-	-	NA
WTCCC126626_GCACGTAG_L005	Control	M	49	99.6439	59.0022	1434.26	K1a4a	K	European	-	-	-	NA
WTCCC126579_TCAGTGTC_L003	Control	M	23	99.6439	59.0022	843.982	H2a2a	H	European	-	-	-	NA
WTCCC125830_CGAGCTAG_L004	Control	M	54	99.6439	59.0022	1139.02	H3a1a	H	European	-	-	-	NA
WTCCC125845_TATAGAGA_L004	Control	F	35	99.6439	59.0022	948.612	J2a1a1a	J	European	-	-	-	NA
WTCCC125917_TAGTACTA_L004	Control	M	40	99.6439	59.0022	875.142	J1c5a	J	European	-	-	-	NA
WTCCC125924_ATCTAGAT_L004	Control	M	19	99.6439	59.0022	1182	J1c4	J	European	-	-	-	NA
WTCCC125899_GACTCATG_L003	Control	F	27	99.6439	59.0022	1029.63	H2a2a	H	European	-	-	-	NA
WTCCC125792_CACAGTGA_L004	Control	F	18	99.6439	59.0022	1043.9	H	H	European	-	-	-	NA
WTCCC125663_AGCGAGTA_L003	Control	F	49	99.6439	59.0022	924.233	U5b2a2c	U	European	-	-	-	NA
WTCCC125759_GCGAGATG_L004	Control	M	67	99.6439	59.0022	1122.46	K2a2a1	K	European	-	-	-	NA
WTCCC126100_TCAGATGC_L004	Control	M	29	99.6439	59.0022	1186.55	H+195	H	European	-	-	-	NA
WTCCC126104_TCTACGAC_L004	Control	F	49	99.6439	59.0022	907.016	T2b2b1	T	European	-	-	-	NA
WTCCC126173_TGATACTC_L004	Control	F	27	99.6439	59.0022	1206.36	H2a2	H	European	-	-	-	NA
WTCCC125985_CGATGACA_L003	Control	F	38	99.6439	59.0022	891.968	J	J	European	-	-	-	NA
WTCCC125941_GTCTGATA_L004	Control	F	26	99.6439	59.0022	1166.26	I4a	I	European	-	-	-	NA
WTCCC125946_TACTGCAG_L004	Control	M	21	99.6439	59.0022	1141.06	J1b1a1a	J	European	-	-	-	NA
WTCCC125956_TATCAGTC_L004	Control	F	45	99.6439	59.0022	1337.78	U5b2b4	U	European	-	-	-	NA
WTCCC126016_CTAGTCTC_L003	Control	M	26	99.6439	59.0022	919.404	I1a1d	I	European	-	-	-	NA
WTCCC126660_CACTATGT_L005	Control	F	28	99.6439	59.0022	1248.57	L3e5	L	African	-	-	-	NA
WTCCC126399_CGCGACTT_L004	Control	M	35	99.6499	58.0081	963.528	J1c9	J	European	-	-	-	NA
WTCCC126391_GAGTGCAT_L005	Control	F	55	99.6499	58.0081	1423.2	H3b4	H	European	-	-	-	NA
WTCCC126407_AGTCAGAC_L004	Control	M	56	99.6499	58.0081	1069.81	J	J	European	-	-	-	NA
WTCCC126364_CGCTGTAG_L005	Control	F	35	99.6499	58.0081	1397.99	H1a1b	H	European	-	-	-	NA
WTCCC126379_CTAGTCTC_L005	Control	F	55	99.6499	58.0081	1675.5	K1c2	K	European	-	-	-	NA
WTCCC126454_ATACAGTC_L004	Control	M	52	99.6499	58.0081	932.549	J	J	European	-	-	-	NA
WTCCC126354_CATGTCGT_L005	Control	F	45	99.6499	58.0081	1382.35	H16	H	European	-	-	-	NA
WTCCC126418_GATACACT_L003	Control	M	47	99.6499	58.0081	860.09	U3a	U	European	-	-	-	NA
WTCCC126351_CTGACCGA_L004	Control	M	40	99.6499	58.0081	1069.78	J1c4	J	European	-	-	-	NA
WTCCC126272_CTCAGCAG_L003	Control	F	37	99.6499	58.0081	863.812	U5a2b4a	U	European	-	-	-	NA
WTCCC126240_CGATCGAC_L003	Control	M	42	99.6499	58.0081	871.534	H4a1	H	European	-	-	-	NA
WTCCC126244_TATGCGCT_L003	Control	F	51	99.6499	58.0081	1034.24	X2b+226	X	European	-	-	-	NA
WTCCC126254_CTGTACGT_L003	Control	F	22	99.6499	58.0081	762.758	H2a2a	H	European	-	-	-	NA
WTCCC126332_ATTGTGGA_L004	Control	M	53	99.6499	58.0081	1244.51	U5a1a2a	U	European	-	-	-	NA
WTCCC126323_ATTAGCGA_L004	Control	M	28	99.6499	58.0081	1020.44	H1c	H	European	-	-	-	NA
WTCCC126321_ACTGTAGG_L004	Control	F	59	99.6499	58.0081	1135.78	H2a2a	H	European	-	-	-	NA
WTCCC126303_CGAGTGCT_L003	Control	F	48	99.6499	58.0081	1029.18	H2a2a	H	European	-	-	-	NA
WTCCC126308_AGAGGTCG_L004	Control	M	44	99.6499	58.0081	1037.2	H2a2a	H	European	-	-	-	NA
WTCCC126313_AATGCAGT_L004	Control	F	54	99.6499	58.0081	1125.31	K1c2	K	European	-	-	-	NA
WTCCC126322_ATGAGGTC_L004	Control	F	49	99.6499	58.0081	1208.68	H1cc	H	European	-	-	-	NA
WTCCC126683_GTAGAAGT_L004	Control	M	54	99.6499	58.0081	930.286	X2b+226	X	European	-	-	-	NA
WTCCC126735_TCTTGTTC_L004	Control	M	32	99.6499	58.0081	1106.07	U5b2b1	U	European	-	-	-	NA
WTCCC126745_CGAATGTA_L004	Control	F	54	99.6499	58.0081	963.499	H2a2a	H	European	-	-	-	NA
WTCCC126771_GATGCGAG_L005	Control	F	42	99.6499	58.0081	1558	H39a1	H	European	-	-	-	NA
WTCCC127186_TGCTCGTA_L003	Control	M	57	99.6499	58.0081	835.505	H2a1a	H	European	-	-	-	NA
WTCCC126672_TCTCTGTG_L005	Control	M	47	99.6499	58.0081	1731.16	U5b1+16189+@16192	U	European	-	-	-	NA
WTCCC127188_CTATGCGA_L003	Control	M	23	99.6499	58.0081	878.545	U5a1a1	U	European	-	-	-	NA
WTCCC127771_CTGTAGTG_L005	Control	M	23	99.6499	58.0081	1480.41	U2e1a1	U	European	-	-	-	NA
WTCCC127807_GTGCGCTA_L005	Control	F	43	99.6499	58.0081	1636.05	H6a1b	H	European	-	-	-	NA
WTCCC126226_GACTGTAC_L004	Control	M	54	99.6499	58.0081	1187.79	K1a4a	K	European	-	-	-	NA
WTCCC127439_GAACTATC_L004	Control	F	39	99.6499	58.0081	1126.9	K1a	K	European	-	-	-	NA
WTCCC127279_CGTGCTGT_L003	Control	M	44	99.6499	58.0081	842.483	HV0+195	H	European	-	-	-	NA
WTCCC127434_GTGCGTGT_L003	Control	F	56	99.6499	58.0081	784.761	U2e3a	U	European	-	-	-	NA
WTCCC127236_GTGCTGTC_L005	Control	M	66	99.6499	58.0081	1449.72	T	T	European	-	-	-	NA
WTCCC126549_CGTATCTC_L003	Control	M	25	99.6499	58.0081	772.894	W	W	European	-	-	-	NA
WTCCC126489_ACGTATCA_L003	Control	F	35	99.6499	58.0081	1086.01	H2a2a	H	European	-	-	-	NA
WTCCC126633_TACGCTGC_L005	Control	F	50	99.6499	58.0081	1707.39	H10	H	European	-	-	-	NA
WTCCC126644_TCATGCGC_L005	Control	F	20	99.6499	58.0081	1573.81	H10	H	European	-	-	-	NA
WTCCC126476_CGACGCTG_L003	Control	M	54	99.6499	58.0081	935.965	K1a4j1	K	European	-	-	-	NA
WTCCC126570_TGTCGAGT_L003	Control	F	36	99.6499	58.0081	897.262	W3a1	W	European	-	-	-	NA
WTCCC126588_CGTATGAT_L004	Control	F	32	99.6499	58.0081	1290.35	V1a	V	European	-	-	-	NA
WTCCC125818_GAGACTAT_L004	Control	M	43	99.6499	58.0081	1195.12	H	H	European	-	-	-	NA
WTCCC125862_AGTGTGTC_L003	Control	F	21	99.6499	58.0081	845.483	H3+152	H	European	-	-	-	NA
WTCCC125923_GTCTGATA_L003	Control	M	55	99.6499	58.0081	892.665	T2b4a	T	European	-	-	-	NA
WTCCC125926_CACAGTGA_L003	Control	M	52	99.6499	58.0081	856.308	T2+16189	T	European	-	-	-	NA
WTCCC125863_GCTACTAG_L003	Control	M	53	99.6499	58.0081	876.944	V9a	V	European	-	-	-	NA
WTCCC125684_TCATATCG_L003	Control	F	52	99.6499	58.0081	881.864	J1c	J	European	-	-	-	NA
WTCCC125768_CGATCGAC_L004	Control	M	61	99.6499	58.0081	873.307	W3a1	W	European	-	-	-	NA
WTCCC125775_GTCGTCGT_L003	Control	F	28	99.6499	58.0081	837.775	H24a	H	European	-	-	-	NA
WTCCC125742_ACTCGATA_L004	Control	F	41	99.6499	58.0081	875.821	K1a+195	K	European	-	-	-	NA
WTCCC125937_GCGTAGAC_L003	Control	M	52	99.6499	58.0081	774.658	J1c	J	European	-	-	-	NA
WTCCC126122_GTGTATGC_L003	Control	F	25	99.6499	58.0081	812.887	T2c1d1	T	European	-	-	-	NA
WTCCC126213_CACATACA_L003	Control	M	47	99.6499	58.0081	851.91	K1a1	K	European	-	-	-	NA
WTCCC126215_CGCAGAGC_L003	Control	F	36	99.6499	58.0081	804.415	H2a2a	H	European	-	-	-	NA
WTCCC126178_TGCTCGTA_L004	Control	F	51	99.6499	58.0081	1147.83	U5a1a1	U	European	-	-	-	NA
WTCCC125963_GTGATACT_L004	Control	F	17	99.6499	58.0081	1056.48	I2a	I	European	-	-	-	NA
WTCCC125966_GCGTAGAC_L004	Control	M	29	99.6499	58.0081	1072.48	U5a1a1d1	U	European	-	-	-	NA
WTCCC126007_ATCGCATA_L004	Control	M	34	99.6499	58.0081	1194.6	H2a2a	H	European	-	-	-	NA
WTCCC126073_GATATATG_L004	Control	F	35	99.6499	58.0081	886.584	U5b2b3a1a	U	European	-	-	-	NA
WTCCC126011_TGATAGAG_L004	Control	M	49	99.6499	58.0081	1019.83	J1c	J	European	-	-	-	NA
WTCCC126013_ACTAGCTG_L004	Control	F	52	99.6499	58.0081	1195.83	H3	H	European	-	-	-	NA
WTCCC126045_CACGAGAT_L004	Control	F	38	99.6499	58.0081	877.554	J2b1a1	J	European	-	-	-	NA
WTCCC126363_GATGTAGC_L005	Control	M	45	99.6499	58.0081	1385.32	A12a	A	Asian	-	-	-	NA
WTCCC127417_TTGTCACA_L004	Control	F	22	99.6499	58.0081	1056.42	A12a	A	Asian	-	-	-	NA
WTCCC126331_CTATGCGA_L005	Control	M	19	99.6499	58.0081	1616.68	L3e5b	L	African	-	-	-	NA
WTCCC126398_GCGTCGTG_L005	Control	M	30	99.656	56.9974	1267.5	U2e3	U	European	-	-	-	NA
WTCCC126396_GCCACATA_L004	Control	M	29	99.656	56.9974	1087.21	H107	H	European	-	-	-	NA
WTCCC126403_TGCGTAGT_L005	Control	M	56	99.656	56.9974	1551.82	H4a1a4	H	European	-	-	-	NA
WTCCC126366_TCAGTGTC_L005	Control	F	17	99.656	56.9974	1496.95	HV0	H	European	-	-	-	NA
WTCCC126357_ATCTGTCC_L004	Control	M	45	99.656	56.9974	1163.44	U4b1a2b	U	European	-	-	-	NA
WTCCC126359_ACGCAGGA_L004	Control	M	59	99.656	56.9974	1223.16	J2a1a1	J	European	-	-	-	NA
WTCCC126360_CCACAGAG_L004	Control	M	51	99.656	56.9974	1085.37	H14a1	H	European	-	-	-	NA
WTCCC126365_TGGCTACG_L004	Control	M	22	99.656	56.9974	1245.04	H24a	H	European	-	-	-	NA
WTCCC126367_GAGTGTCA_L005	Control	F	58	99.656	56.9974	1515.25	HV0	H	European	-	-	-	NA
WTCCC126371_ACAACGAA_L004	Control	F	30	99.656	56.9974	1041.16	H3	H	European	-	-	-	NA
WTCCC126452_CAGCATCT_L004	Control	F	55	99.656	56.9974	750.03	K1a4b	K	European	-	-	-	NA
WTCCC126353_GAGCTAGT_L005	Control	F	20	99.656	56.9974	1427.26	H2a2	H	European	-	-	-	NA
WTCCC126263_ACGTCAGT_L003	Control	F	45	99.656	56.9974	816.633	K1c1	K	European	-	-	-	NA
WTCCC126230_TGTGCTCG_L003	Control	M	60	99.656	56.9974	976.729	T	T	European	-	-	-	NA
WTCCC126336_AGGTAGCT_L004	Control	M	27	99.656	56.9974	898.216	H2a2a	H	European	-	-	-	NA
WTCCC126297_TACATCGC_L004	Control	F	50	99.656	56.9974	1109.62	H	H	European	-	-	-	NA
WTCCC127070_GTAGCCAG_L004	Control	M	34	99.656	56.9974	955.067	U4b1a1a1	U	European	-	-	-	NA
WTCCC127096_TGAGCGTG_L003	Control	F	21	99.656	56.9974	832.028	H2a2a	H	European	-	-	-	NA
WTCCC126855_TCATTCAG_L004	Control	F	57	99.656	56.9974	995.945	HV0	H	European	-	-	-	NA
WTCCC127719_CTGTACGT_L005	Control	F	53	99.656	56.9974	1323.13	J2a1a1a	J	European	-	-	-	NA
WTCCC127765_TTCGTTCC_L004	Control	M	68	99.656	56.9974	1150.73	H1e2	H	European	-	-	-	NA
WTCCC127809_TGTCGAGT_L005	Control	F	53	99.656	56.9974	1620.35	H	H	European	-	-	-	NA
WTCCC127297_TCGAGGTA_L004	Control	M	25	99.656	56.9974	1084.43	T	T	European	-	-	-	NA
WTCCC127321_TGCGGATG_L004	Control	F	56	99.656	56.9974	1140.89	H2a2a	H	European	-	-	-	NA
WTCCC127335_ACATAGTA_L004	Control	M	52	99.656	56.9974	1023.49	H+152	H	European	-	-	-	NA
WTCCC127339_GTCGTGTA_L003	Control	F	40	99.656	56.9974	751.207	H1c1	H	European	-	-	-	NA
WTCCC127421_GTTCTTCG_L004	Control	M	37	99.656	56.9974	1061.29	J1c2b5	J	European	-	-	-	NA
WTCCC126515_AGGATTGA_L004	Control	M	37	99.656	56.9974	1052.09	X2b+226	X	European	-	-	-	NA
WTCCC126519_TGTGTGCA_L003	Control	F	44	99.656	56.9974	871.141	U5a2d1	U	European	-	-	-	NA
WTCCC126497_ACTGATGT_L003	Control	F	22	99.656	56.9974	779.95	H2a2a	H	European	-	-	-	NA
WTCCC126563_TACTGAGC_L004	Control	F	33	99.656	56.9974	1095.57	K1a	K	European	-	-	-	NA
WTCCC125837_TGCGTAGT_L003	Control	M	38	99.656	56.9974	857.851	T2b+152	T	European	-	-	-	NA
WTCCC125824_AGTATCGT_L004	Control	F	35	99.656	56.9974	912.167	J2b1	J	European	-	-	-	NA
WTCCC125934_CAGTCTAC_L004	Control	M	53	99.656	56.9974	1167.8	H1c3	H	European	-	-	-	NA
WTCCC125711_TATAGAGA_L003	Control	F	52	99.656	56.9974	940.029	U5a1b1d+16093	U	European	-	-	-	NA
WTCCC125776_ACTGCGTG_L004	Control	M	60	99.656	56.9974	1096.6	HV0+195	H	European	-	-	-	NA
WTCCC125777_GACTAGTC_L004	Control	F	33	99.656	56.9974	1037.55	H2a2a	H	European	-	-	-	NA
WTCCC125758_CTACGATC_L004	Control	F	19	99.656	56.9974	1072.38	H1c9a	H	European	-	-	-	NA
WTCCC125732_GTGACGTA_L004	Control	F	36	99.656	56.9974	1166.01	H51	H	European	-	-	-	NA
WTCCC125736_GCAGCTGT_L004	Control	F	32	99.656	56.9974	1238.87	T	T	European	-	-	-	NA
WTCCC126109_TACATGAT_L004	Control	M	51	99.656	56.9974	695.405	K1a	K	European	-	-	-	NA
WTCCC126205_GTATCGTC_L003	Control	M	52	99.656	56.9974	789.766	H2a2a	H	European	-	-	-	NA
WTCCC126224_ACTAGCTG_L003	Control	F	69	99.656	56.9974	990.305	H2a2a	H	European	-	-	-	NA
WTCCC125965_CTAGATCT_L004	Control	M	56	99.656	56.9974	1229.12	H10+(16093)	H	European	-	-	-	NA
WTCCC126023_ACGATCAC_L004	Control	M	33	99.656	56.9974	650.744	T2b	T	European	-	-	-	NA
WTCCC126385_ACGGTGCT_L004	Control	M	37	99.662	56.0032	951.912	U5b1b1+@16192	U	European	-	-	-	NA
WTCCC126296_AGAGTCGC_L004	Control	F	42	99.662	56.0032	898.484	H2a2a	H	European	-	-	-	NA
WTCCC126300_GCTAGTGA_L003	Control	M	37	99.662	56.0032	864.283	X2e1a1	X	European	-	-	-	NA
WTCCC126302_GTCTACTG_L003	Control	M	40	99.662	56.0032	944.915	K1c2	K	European	-	-	-	NA
WTCCC126783_TGTTCGAT_L004	Control	M	34	99.662	56.0032	887.213	T2b23	T	European	-	-	-	NA
WTCCC127432_CGCTGTAG_L003	Control	M	64	99.662	56.0032	833.072	T2b	T	European	-	-	-	NA
WTCCC126576_TCGAGTAG_L004	Control	F	26	99.662	56.0032	1348.44	H	H	European	-	-	-	NA
WTCCC125861_CTGTGTCG_L003	Control	F	54	99.662	56.0032	1033.54	H2a2a	H	European	-	-	-	NA
WTCCC125793_CGAGCTAG_L003	Control	F	34	99.662	56.0032	912.361	H2a2a	H	European	-	-	-	NA
WTCCC126166_AGTCATCG_L004	Control	M	64	99.662	56.0032	795.173	HV0	H	European	-	-	-	NA
WTCCC126002_CGCTATCA_L003	Control	M	48	99.662	56.0032	855.735	H1an2	H	European	-	-	-	NA
WTCCC126490_ATGCTGCG_L004	Control	F	40	99.6681	54.9925	1165.4	J2b1	J	European	-	-	-	NA
WTCCC126575_TAGTAGCG_L004	Control	F	24	99.6681	54.9925	1112.29	K1a	K	European	-	-	-	NA
WTCCC125816_CGACGCTG_L004	Control	F	37	99.6681	54.9925	1216.62	J1c+16261	J	European	-	-	-	NA
WTCCC126464_CGAGACGA_L004	Control	M	52	99.6741	53.9984	987.589	H2a2a1	H	European	-	-	-	NA
WTCCC127627_CTGTTCTA_L004	Control	M	50	99.6741	53.9984	1173.84	HV0	H	European	-	-	-	NA
WTCCC127309_TTACACGT_L004	Control	M	61	99.6741	53.9984	1114.38	J1c1g	J	European	-	-	-	NA
WTCCC126466_CATAGACG_L004	Control	M	38	99.6801	53.0042	912.228	H11a	H	European	-	-	-	NA
WTCCC126338_GTGTATGC_L005	Control	M	48	99.6801	53.0042	1318.95	H3b1	H	European	-	-	-	NA
WTCCC126785_GTATGAGC_L005	Control	M	53	99.6801	53.0042	1558.22	U5a1d2a	U	European	-	-	-	NA
WTCCC127775_GGTCGTGC_L004	Control	M	55	99.6801	53.0042	869.069	J1c2c1a	J	European	-	-	-	NA
WTCCC125908_ATGTATAG_L004	Control	M	46	99.6801	53.0042	969.642	H9a	H	European	-	-	-	NA
WTCCC126005_CTCAGCAG_L004	Control	F	58	99.6801	53.0042	1115.18	J1c1b1a	J	European	-	-	-	NA
WTCCC125954_TATCATGT_L004	Control	M	46	99.6801	53.0042	1060.42	H6a1a2	H	European	-	-	-	NA
WTCCC126335_GCACTGTT_L004	Control	M	52	99.6862	51.9935	1115.52	H	H	European	-	-	-	NA
WTCCC126777_TGACTAGC_L004	Control	M	55	99.6862	51.9935	1084.97	H2a2a	H	European	-	-	-	NA
WTCCC126529_TAGTCTGT_L004	Control	F	45	99.6862	51.9935	1148.65	T2b4b	T	European	-	-	-	NA
WTCCC126504_GACGTCTG_L004	Control	F	18	99.6862	51.9935	1111.22	K1a	K	European	-	-	-	NA
WTCCC126642_TGGAGCAT_L004	Control	F	25	99.6862	51.9935	999.93	J1c1	J	European	-	-	-	NA
WTCCC125798_ACTGATGT_L004	Control	F	53	99.6862	51.9935	1230.02	H24	H	European	-	-	-	NA
WTCCC125914_ACGTGCTC_L004	Control	M	58	99.6862	51.9935	711.603	T2b3e	T	European	-	-	-	NA
WTCCC127814_TAGCTTCA_L004	Control	F	52	99.6862	51.9935	1192.51	H3g1b	H	European	-	-	-	NA
WTCCC126129_CATGCATC_L004	Control	F	44	99.6862	51.9935	1217.64	U5a	U	European	-	-	-	NA
WTCCC126158_TGCTATGC_L003	Control	M	37	99.6862	51.9935	782.14	T2+16189	T	European	-	-	-	NA
WTCCC126001_CGCGTATC_L004	Control	M	43	99.6862	51.9935	1146.18	U3a'c	U	European	-	-	-	NA
WTCCC125976_TAGACGTG_L004	Control	F	63	99.6862	51.9935	1090.15	I2'3	I	European	-	-	-	NA
WTCCC125948_GTATCTCT_L004	Control	M	24	99.6862	51.9935	1178.59	W1g	W	European	-	-	-	NA
WTCCC126050_TGAGATCA_L004	Control	M	41	99.6862	51.9935	597.372	H2a2a	H	European	-	-	-	NA
WTCCC126404_ACAGTCAT_L004	Control	F	51	99.6922	50.9994	848.746	K1a	K	European	-	-	-	NA
WTCCC126759_GTGGCTTC_L004	Control	M	51	99.6922	50.9994	1097.75	J1b1a1	J	European	-	-	-	NA
WTCCC127583_TCGAATGT_L004	Control	M	58	99.6922	50.9994	1014.41	H3	H	European	-	-	-	NA
WTCCC126513_GCACGTAG_L004	Control	F	52	99.6922	50.9994	1135.79	H66a	H	European	-	-	-	NA
WTCCC126492_ATGCTAGA_L004	Control	M	50	99.6922	50.9994	990.164	HV0	H	European	-	-	-	NA
WTCCC125841_TAGCATAC_L004	Control	M	36	99.6922	50.9994	773.06	U5a2b1a	U	European	-	-	-	NA
WTCCC125889_CGTCTATG_L004	Control	M	28	99.6922	50.9994	1171.87	HV0+195	H	European	-	-	-	NA
WTCCC126126_GATGACTA_L004	Control	F	35	99.6922	50.9994	1008.42	J1c5	J	European	-	-	-	NA
WTCCC126148_TATCTCAT_L004	Control	F	58	99.6922	50.9994	1268.26	X2b4	X	European	-	-	-	NA
WTCCC125996_ACATGTCT_L004	Control	F	53	99.6922	50.9994	681.143	T1a+152	T	European	-	-	-	NA
WTCCC126051_ATCAGTGT_L004	Control	M	52	99.6922	50.9994	788.567	H5a1	H	European	-	-	-	NA
WTCCC126061_TGATGTAT_L004	Control	M	34	99.6922	50.9994	858.304	U8a1a2	U	European	-	-	-	NA
WTCCC126062_CTACATAC_L004	Control	M	61	99.6922	50.9994	601.919	J1b1a1	J	European	-	-	-	NA
WTCCC126047_CAGCTGAG_L004	Control	F	53	99.6922	50.9994	1021.68	T1a+152	T	European	-	-	-	NA
WTCCC126279_CGCAGTCT_L003	Control	F	30	99.6982	50.0052	852.627	H4a1a1a1a	H	European	-	-	-	NA
WTCCC126286_CGTACTAC_L004	Control	M	55	99.6982	50.0052	1158.41	H	H	European	-	-	-	NA
WTCCC126749_CCATATGA_L004	Control	F	46	99.6982	50.0052	1070.34	I2'3	I	European	-	-	-	NA
WTCCC127581_TGGATGAC_L004	Control	F	40	99.6982	50.0052	1031.45	I2'3	I	European	-	-	-	NA
WTCCC127693_TTACGCAG_L004	Control	M	44	99.6982	50.0052	1069.38	H1ag	H	European	-	-	-	NA
WTCCC127705_CAGGCTCA_L004	Control	M	25	99.6982	50.0052	1113.26	I	I	European	-	-	-	NA
WTCCC126528_GTACTCGC_L004	Control	M	46	99.6982	50.0052	1198.83	H	H	European	-	-	-	NA
WTCCC125932_CATGAGTG_L004	Control	M	47	99.6982	50.0052	981.138	J2a1a1a	J	European	-	-	-	NA
WTCCC125741_GATACACT_L004	Control	F	46	99.6982	50.0052	998.506	J2a1a1	J	European	-	-	-	NA
WTCCC126151_TCGATCGA_L004	Control	F	41	99.6982	50.0052	1220.87	U5b1b1+@16192	U	European	-	-	-	NA
WTCCC126217_GTGCTGTC_L003	Control	M	40	99.6982	50.0052	874.566	T2b	T	European	-	-	-	NA
WTCCC125993_TGTCGTCA_L004	Control	F	35	99.6982	50.0052	1030.74	K1a	K	European	-	-	-	NA
WTCCC126416_ACATATAC_L004	Control	M	20	99.7043	48.9945	746.13	K1a5	K	European	-	-	-	NA
WTCCC127345_TTCGAGCT_L004	Control	F	31	99.7043	48.9945	1063.19	H2a2a	H	European	-	-	-	NA
WTCCC126131_TGATCAGT_L004	Control	F	22	99.7043	48.9945	1112.9	H3z	H	European	-	-	-	NA
WTCCC126193_ATCATATC_L004	Control	M	21	99.7043	48.9945	977.358	H+195	H	European	-	-	-	NA
WTCCC126393_AGTGGCAG_L004	Control	F	34	99.6439	59.0022	1094.66	K1	K	European	-	-	-	NA
WTCCC126405_AGCTCTGT_L004	Control	M	51	99.656	56.9974	1021.88	H10	H	European	-	-	-	NA
WTCCC126408_TCTAGCGT_L004	Control	F	52	99.662	56.0032	885.996	J1c2c1	J	European	-	-	-	NA
WTCCC126410_TCTCGGAT_L004	Control	F	61	99.6379	59.9963	909.338	H2a2a	H	European	-	-	-	NA
WTCCC126356_AAGTACAC_L004	Control	M	50	99.656	56.9974	1101.99	H2a2a	H	European	-	-	-	NA
WTCCC126376_CATCAACA_L004	Control	F	52	99.656	56.9974	1122.55	H1a1	H	European	-	-	-	NA
WTCCC126380_TCTGGTCT_L004	Control	M	42	99.656	56.9974	896.844	H3af	H	European	-	-	-	NA
WTCCC126384_ACTTCTTA_L004	Control	F	55	99.6439	59.0022	1133.03	H2a2b1	H	European	-	-	-	NA
WTCCC126413_GCATGCCA_L004	Control	M	54	99.5956	67.005	1144.99	H1+16189	H	European	-	-	-	NA
WTCCC126446_CCAAGAAG_L004	Control	M	41	99.5775	70.004	820.043	H2a2a	H	European	-	-	-	NA
WTCCC126449_GAGAGGAC_L004	Control	M	51	99.5775	70.004	1016.19	J1c5	J	European	-	-	-	NA
WTCCC126451_TCTACGAC_L003	Control	M	45	99.6017	65.9943	791.852	H2a2a	H	European	-	-	-	NA
WTCCC126455_ATGGAGCA_L003	Control	F	37	98.4067	263.994	812.895	K1c1	K	European	-	-	-	NA
WTCCC126456_AGCGAGTA_L004	Control	M	39	99.656	56.9974	912.943	H2a2a	H	European	-	-	-	NA
WTCCC126459_GCAGATAA_L004	Control	M	44	99.6258	62.0012	970.773	U5a1b1d+16093	U	European	-	-	-	NA
WTCCC126461_GATGACTA_L003	Control	M	62	99.6499	58.0081	899.493	H1c1	H	European	-	-	-	NA
WTCCC126467_GAGCACGG_L004	Control	M	38	99.5715	70.9982	852.216	H2a2a	H	European	-	-	-	NA
WTCCC126470_TCCTTGTT_L004	Control	F	36	99.5956	67.005	755.651	T2b2b	T	European	-	-	-	NA
WTCCC126468_ATCGCTAC_L004	Control	M	39	99.6379	59.9963	1222.48	W1h1	W	European	-	-	-	NA
WTCCC126414_ACTCGATA_L003	Control	M	35	99.5956	67.005	919.433	J1c1	J	European	-	-	-	NA
WTCCC126445_GGACAGAT_L004	Control	F	50	99.5836	68.9933	833.872	H1e2	H	European	-	-	-	NA
WTCCC126425_GGAGACTG_L004	Control	M	20	99.5715	70.9982	927.216	H2a2a	H	European	-	-	-	NA
WTCCC126428_AGCATCTA_L004	Control	F	31	99.6922	50.9994	584.146	H2a2a	H	European	-	-	-	NA
WTCCC126432_TGCATGGA_L004	Control	F	28	99.5655	71.9923	1257.45	K1a4a	K	European	-	-	-	NA
WTCCC126442_GCTGACAG_L004	Control	M	36	99.6801	53.0042	834.43	H2a2a	H	European	-	-	-	NA
WTCCC126268_CGCTGTAG_L004	Control	M	39	98.4187	262.006	1099.52	J1c8a1	J	European	-	-	-	NA
WTCCC126273_TGTCAGCT_L003	Control	F	54	97.3082	446.004	741.984	H2a2a	H	European	-	-	-	NA
WTCCC126274_TTCGAGCT_L003	Control	M	35	98.298	282.004	975.404	H1a3b	H	European	-	-	-	NA
WTCCC126262_TCACGCTA_L004	Control	M	59	99.6741	53.9984	1028.59	H49a	H	European	-	-	-	NA
WTCCC126275_GAGATCAG_L004	Control	M	45	99.6862	51.9935	773.795	U5a1b	U	European	-	-	-	NA
WTCCC126280_GCTAGTGA_L004	Control	M	60	98.4187	262.006	1148.33	H7a1	H	European	-	-	-	NA
WTCCC126289_TACATCGC_L003	Control	M	55	99.0887	150.993	781.191	H2a2a	H	European	-	-	-	NA
WTCCC126290_GATGTAGC_L004	Control	F	39	98.5757	235.992	1222.71	J1c8a1	J	European	-	-	-	NA
WTCCC126227_TGTACAGC_L003	Control	M	29	99.656	56.9974	888.635	H2a2a	H	European	-	-	-	NA
WTCCC126473_CAGAGAGT_L003	Control	F	55	99.6499	58.0081	925.442	H2a2a	H	European	-	-	-	NA
WTCCC126232_GAGTGATC_L004	Control	M	42	98.3946	265.999	1105.62	J1c3g	J	European	-	-	-	NA
WTCCC126247_CTAGAGTA_L003	Control	F	51	98.4067	263.994	827.57	H17	H	European	-	-	-	NA
WTCCC126248_GTGTATGC_L004	Control	F	65	98.4912	249.993	1093.35	H+195	H	European	-	-	-	NA
WTCCC126250_TGCGGATG_L003	Control	F	59	97.0789	483.997	1086.82	H	H	European	-	-	-	NA
WTCCC126252_GCGTCGTG_L004	Control	F	60	98.4791	251.998	961.591	X2b+226	X	European	-	-	-	NA
WTCCC126253_GCGAGATG_L003	Control	F	39	99.6862	51.9935	943.555	H2a2a	H	European	-	-	-	NA
WTCCC126292_TCTCTGTG_L003	Control	M	42	99.6439	59.0022	967.087	H1c1	H	European	-	-	-	NA
WTCCC126293_TAGACGTG_L003	Control	M	58	99.0464	158.002	798.264	H3h3b	H	European	-	-	-	NA
WTCCC126294_GTATCGTC_L004	Control	M	37	99.4206	96.0008	1013.07	H11a2a1	H	European	-	-	-	NA
WTCCC126325_AACGCCAA_L004	Control	F	51	99.656	56.9974	952.47	H	H	European	-	-	-	NA
WTCCC126339_AAGCGTAG_L004	Control	M	56	99.6439	59.0022	995.718	H2a2a	H	European	-	-	-	NA
WTCCC126346_AGGAGAAG_L004	Control	M	38	99.656	56.9974	978.356	T2b4c	T	European	-	-	-	NA
WTCCC126347_ACCATGAG_L004	Control	F	53	99.6499	58.0081	1169.74	H2a2a	H	European	-	-	-	NA
WTCCC126295_TGTGTGCA_L004	Control	M	47	98.4006	265.005	1162.45	H1j1a	H	European	-	-	-	NA
WTCCC126301_GTGAGAGA_L003	Control	M	45	99.0404	158.996	791.969	H3b4a	H	European	-	-	-	NA
WTCCC126305_GTATCTCT_L003	Control	M	61	99.2637	121.998	785.51	K1c1	K	European	-	-	-	NA
WTCCC126307_CGTATGAT_L003	Control	M	37	99.4206	96.0008	832.997	H1c1a	H	European	-	-	-	NA
WTCCC126312_ACTCAGTT_L004	Control	M	51	99.6439	59.0022	1099.18	J1c8a	J	European	-	-	-	NA
WTCCC126314_GGTGTTAG_L004	Control	F	52	98.9016	181.994	799.324	U5b1c1	U	European	-	-	-	NA
WTCCC126319_GTCATGCG_L005	Control	F	55	99.656	56.9974	1653.78	H1a1a1	H	European	-	-	-	NA
WTCCC126914_TAACTCTG_L004	Control	F	59	99.6922	50.9994	1073.59	U5a2b4a	U	European	-	-	-	NA
WTCCC126936_CTCAAGAA_L003	Control	M	51	97.8756	351.992	832.524	H42a	H	European	-	-	-	NA
WTCCC126956_GTATGAGC_L003	Control	F	52	99.662	56.0032	926.867	H2a2a	H	European	-	-	-	NA
WTCCC126966_GTGATACT_L005	Control	F	23	98.4791	251.998	1168.07	H5a2	H	European	-	-	-	NA
WTCCC126980_TCATGCGC_L003	Control	M	49	99.6379	59.9963	897.757	H6a1a2b1	H	European	-	-	-	NA
WTCCC127009_ATAGCCGT_L004	Control	F	60	99.6439	59.0022	1190.61	J1c1a	J	European	-	-	-	NA
WTCCC127028_TCGTGAAT_L004	Control	F	50	99.656	56.9974	996.946	J1c	J	European	-	-	-	NA
WTCCC126913_CTGACAAG_L003	Control	M	56	97.7066	379.993	930.964	H2a2a	H	European	-	-	-	NA
WTCCC127100_GAATAGCT_L004	Control	F	55	99.662	56.0032	874.54	HV0d	H	European	-	-	-	NA
WTCCC127132_TGTCAGCT_L004	Control	F	52	99.662	56.0032	918.643	K1a16	K	European	-	-	-	NA
WTCCC127050_GATCGTCT_L005	Control	M	43	99.6499	58.0081	1497.06	K1c1	K	European	-	-	-	NA
WTCCC126902_CGATCCTA_L004	Control	F	54	99.6439	59.0022	1031.09	H1ag	H	European	-	-	-	NA
WTCCC126868_CAGTCAGA_L005	Control	F	55	99.6379	59.9963	1592.38	W3a1	W	European	-	-	-	NA
WTCCC126705_TCGCGTGA_L005	Control	M	47	99.6439	59.0022	1092.25	J1c8a1	J	European	-	-	-	NA
WTCCC126835_GTGGAGAG_L004	Control	F	42	99.6439	59.0022	1007.31	H2a2a	H	European	-	-	-	NA
WTCCC126853_TTGCTTAG_L004	Control	F	48	99.6439	59.0022	1096.17	J1c5	J	European	-	-	-	NA
WTCCC127246_ACGTATCA_L004	Control	F	48	99.6982	50.0052	1185.51	H6c	H	European	-	-	-	NA
WTCCC127603_TGTTACGA_L004	Control	M	48	99.6801	53.0042	956.004	H2a2a	H	European	-	-	-	NA
WTCCC127561_TCGCTGAA_L004	Control	F	63	99.6681	54.9925	1188.21	H2a2a	H	European	-	-	-	NA
WTCCC127755_CACTTGTG_L004	Control	F	33	99.6439	59.0022	1073.02	H	H	European	-	-	-	NA
WTCCC127763_CAGATGTC_L004	Control	F	17	99.6801	53.0042	1143.96	J1c8a	J	European	-	-	-	NA
WTCCC127743_CGCAGTCT_L005	Control	F	62	99.6318	61.0071	1485.66	H4a1	H	European	-	-	-	NA
WTCCC127541_CTAAGTCA_L004	Control	F	52	99.6499	58.0081	1031.29	J1c1a	J	European	-	-	-	NA
WTCCC127281_CATGTCGT_L003	Control	F	20	99.662	56.0032	765.842	H5a6a	H	European	-	-	-	NA
WTCCC127315_GCGTCGTG_L003	Control	M	35	99.656	56.9974	747.852	HV0	H	European	-	-	-	NA
WTCCC127391_GCGTTATT_L004	Control	F	48	99.6379	59.9963	1131.46	V10	V	European	-	-	-	NA
WTCCC127397_CTACTGAT_L005	Control	F	27	99.3663	104.998	1239.48	V16	V	European	-	-	-	NA
WTCCC126669_TATCGATG_L005	Control	F	51	99.6439	59.0022	1281.65	H18b	H	European	-	-	-	NA
WTCCC126511_TACGCTGC_L003	Control	M	36	99.656	56.9974	1028.3	K2a	K	European	-	-	-	NA
WTCCC126512_CTGGAGGC_L003	Control	M	54	97.7367	375.006	963.715	V+150	V	European	-	-	-	NA
WTCCC126506_CACGAAGA_L004	Control	M	50	99.6499	58.0081	1043.25	H	H	European	-	-	-	NA
WTCCC126536_TGCTGGCT_L004	Control	F	59	99.5956	67.005	545.729	H2a2a	H	European	-	-	-	NA
WTCCC126551_TTGTCGAG_L004	Control	F	35	99.5775	70.004	1165.73	H1+16189	H	European	-	-	-	NA
WTCCC126482_GTAACGAT_L004	Control	M	45	99.6258	62.0012	942.667	H2a1i	H	European	-	-	-	NA
WTCCC126483_GTCGGCTC_L004	Control	M	47	99.6258	62.0012	1037.77	H1e1a	H	European	-	-	-	NA
WTCCC126485_TCGATCGA_L003	Control	M	55	99.6439	59.0022	881.911	H2a2a	H	European	-	-	-	NA
WTCCC126488_ATCACTCA_L004	Control	F	31	99.656	56.9974	994.287	J1c1c	J	European	-	-	-	NA
WTCCC126493_GACTAGTC_L003	Control	F	20	99.656	56.9974	850.984	U4'9	U	European	-	-	-	NA
WTCCC126494_TGGACTCA_L004	Control	F	57	99.6318	61.0071	750.754	H3h	H	European	-	-	-	NA
WTCCC126499_ACGATCAC_L003	Control	M	48	99.5896	67.9992	875.663	H2a2a	H	European	-	-	-	NA
WTCCC126628_TAGTAGCG_L005	Control	F	37	98.811	197.005	1315.82	HV8	H	European	-	-	-	NA
WTCCC126629_TAGTCTGT_L005	Control	M	20	99.4085	98.0056	1345.33	T2	T	European	-	-	-	NA
WTCCC126641_CGTACTAC_L005	Control	M	49	99.6379	59.9963	1390.09	H3+16189	H	European	-	-	-	NA
WTCCC126649_TAGCGCGT_L005	Control	M	47	99.5896	67.9992	1079.89	T2b19	T	European	-	-	-	NA
WTCCC126656_TATGCGCT_L005	Control	M	45	99.656	56.9974	1756.91	K1	K	European	-	-	-	NA
WTCCC126616_TACTGAGC_L005	Control	F	49	99.3723	104.004	1326.02	H	H	European	-	-	-	NA
WTCCC126564_GTGACTCG_L004	Control	M	56	99.6681	54.9925	1104.25	H2a2b1	H	European	-	-	-	NA
WTCCC126572_GAAGTCAA_L004	Control	M	56	99.5896	67.9992	1014.81	K1	K	European	-	-	-	NA
WTCCC126584_GTGAGAGA_L004	Control	M	44	99.6922	50.9994	1030.93	H1c18	H	European	-	-	-	NA
WTCCC126589_CTGACAAG_L004	Control	F	41	99.6017	65.9943	1067.8	U5a2b4	U	European	-	-	-	NA
WTCCC126598_CTGCATGA_L005	Control	M	56	99.1068	147.994	1319.22	T2a1a	T	European	-	-	-	NA
WTCCC126225_GAGACTAT_L003	Control	F	17	99.6499	58.0081	828.844	T2b13	T	European	-	-	-	NA
WTCCC125866_GTCGTAAC_L003	Control	F	59	97.9842	333.998	736.238	H2a2a	H	European	-	-	-	NA
WTCCC125839_GCAGTATG_L003	Control	M	45	99.662	56.0032	719.913	H2a2a	H	European	-	-	-	NA
WTCCC125842_CTTAGTTC_L003	Control	M	50	99.3482	107.997	803.818	K1a	K	European	-	-	-	NA
WTCCC125843_CACATACA_L004	Control	F	54	99.656	56.9974	1153.98	H2a2a	H	European	-	-	-	NA
WTCCC125851_TGATAGAG_L003	Control	M	43	99.656	56.9974	739.702	J2b1	J	European	-	-	-	NA
WTCCC125855_AGTGTACT_L004	Control	M	46	99.662	56.0032	744.604	J1c	J	European	-	-	-	NA
WTCCC125828_TTGTCCTT_L003	Control	F	43	99.5594	73.003	1159.94	H2a2a	H	European	-	-	-	NA
WTCCC125799_GATGTAGC_L003	Control	M	19	99.656	56.9974	793.418	H2a2a	H	European	-	-	-	NA
WTCCC125803_TACGCTGC_L004	Control	M	48	99.3301	110.996	991.667	U5a2b4a	U	European	-	-	-	NA
WTCCC125804_ATCTGTCC_L003	Control	F	34	98.4006	265.005	804.172	J1c	J	European	-	-	-	NA
WTCCC125806_CTGTGTCG_L004	Control	F	38	98.4067	263.994	1248.98	H3v	H	European	-	-	-	NA
WTCCC125808_GACAGCAA_L003	Control	F	56	98.9438	175.002	815.246	U5a1b1	U	European	-	-	-	NA
WTCCC125811_AGCTGAAT_L003	Control	F	43	98.4187	262.006	732.716	H2a2a	H	European	-	-	-	NA
WTCCC125813_CAGAGAGT_L004	Control	M	41	99.6922	50.9994	1182.27	H3b+16129	H	European	-	-	-	NA
WTCCC125817_TCGAATGT_L003	Control	M	55	97.8635	353.997	901.222	H1e4a	H	European	-	-	-	NA
WTCCC125819_CATGATAC_L004	Control	F	25	99.6801	53.0042	1227.26	H76	H	European	-	-	-	NA
WTCCC125823_ATGCCTAT_L003	Control	M	43	99.3723	104.004	820.171	H1c	H	European	-	-	-	NA
WTCCC125912_GTATAACG_L003	Control	F	33	97.7609	370.996	907.434	T2a1a3	T	European	-	-	-	NA
WTCCC125922_GCACGCGT_L003	Control	M	31	99.6499	58.0081	816.338	I4a	I	European	-	-	-	NA
WTCCC125925_GCTCATAT_L004	Control	F	50	99.6862	51.9935	1253.87	H1+16189	H	European	-	-	-	NA
WTCCC125930_CTAGAGTA_L004	Control	F	44	99.6922	50.9994	1053.04	H	H	European	-	-	-	NA
WTCCC125904_CTATACAG_L003	Control	M	51	98.9498	174.008	813.572	V12	V	European	-	-	-	NA
WTCCC125871_GAGCTAGT_L003	Control	F	22	99.6499	58.0081	744.826	T	T	European	-	-	-	NA
WTCCC125872_CTTACGTT_L003	Control	M	52	97.7186	378.005	864.482	HV0	H	European	-	-	-	NA
WTCCC125874_TACGTATA_L003	Control	M	54	99.6439	59.0022	987.803	H2a2a	H	European	-	-	-	NA
WTCCC125878_GAGATTGC_L003	Control	M	57	97.8937	348.993	802.235	H2a2a	H	European	-	-	-	NA
WTCCC125882_ACGCGGAC_L003	Control	F	35	98.4127	263	736.721	H11a2a	H	European	-	-	-	NA
WTCCC125883_GATCGTCT_L003	Control	F	18	99.656	56.9974	800.056	H2a2a	H	European	-	-	-	NA
WTCCC125885_GTGCGCTA_L003	Control	M	39	99.6499	58.0081	835.082	H11a	H	European	-	-	-	NA
WTCCC125886_CAGCTATA_L003	Control	F	39	99.6258	62.0012	1050.21	J1c	J	European	-	-	-	NA
WTCCC125887_TGCTATGC_L004	Control	F	27	99.3542	107.003	989.548	H2a2a	H	European	-	-	-	NA
WTCCC125892_TATGTACG_L003	Control	F	49	99.0343	160.007	840.818	K1a+195	K	European	-	-	-	NA
WTCCC125898_TCGATGCG_L003	Control	F	50	99.656	56.9974	891.894	K2b1	K	European	-	-	-	NA
WTCCC125791_ATAGCCGT_L003	Control	F	69	98.5334	243.001	767.29	H2a2a	H	European	-	-	-	NA
WTCCC125687_ACATATAC_L003	Control	F	38	99.5836	68.9933	890.679	J1c2a3	J	European	-	-	-	NA
WTCCC125688_ACATAGTA_L003	Control	F	66	99.5956	67.005	964.853	H2a2a2	H	European	-	-	-	NA
WTCCC125698_TAGTACTA_L003	Control	M	59	99.662	56.0032	683.627	H2a2a	H	European	-	-	-	NA
WTCCC125699_GATATATG_L003	Control	M	54	99.6017	65.9943	796.209	J1c5a1	J	European	-	-	-	NA
WTCCC125709_ACAGTCAT_L003	Control	F	54	99.5956	67.005	823.375	H1n+146	H	European	-	-	-	NA
WTCCC125675_TCGATATC_L003	Control	M	39	99.6017	65.9943	858.526	H3b1b1	H	European	-	-	-	NA
WTCCC125674_GCTGACAG_L003	Control	M	59	99.5896	67.9992	894.897	H2a2a	H	European	-	-	-	NA
WTCCC125672_TGATCAGT_L003	Control	F	33	99.0947	149.999	679.047	H2a2a	H	European	-	-	-	NA
WTCCC125648_CGTCTATG_L003	Control	M	34	98.4127	263	797.829	T2a1a	T	European	-	-	-	NA
WTCCC125664_AGAGATAT_L003	Control	M	55	99.5956	67.005	890.043	H2a2a	H	European	-	-	-	NA
WTCCC125666_CTCGTTAT_L003	Control	F	25	99.487	84.999	904.125	H2a2a	H	European	-	-	-	NA
WTCCC125723_ATCACTCA_L003	Control	F	59	99.6017	65.9943	858.739	H2a2a	H	European	-	-	-	NA
WTCCC125764_GAGTGCAT_L003	Control	F	48	99.6379	59.9963	872.32	I	I	European	-	-	-	NA
WTCCC125767_GTGACGTA_L003	Control	M	27	99.662	56.0032	855.703	H2a2a	H	European	-	-	-	NA
WTCCC125769_TCTCGGAT_L003	Control	F	24	99.1188	146.006	768.527	H5a1	H	European	-	-	-	NA
WTCCC125770_GCACTAGA_L004	Control	M	32	99.6922	50.9994	1104.97	J2b1	J	European	-	-	-	NA
WTCCC125778_TACTGAGC_L003	Control	M	59	99.0162	163.006	799.671	T2b	T	European	-	-	-	NA
WTCCC125781_AGTGGCAG_L003	Control	M	58	98.4127	263	830.721	H2a2a	H	European	-	-	-	NA
WTCCC125782_ACTTCTTA_L003	Control	F	27	98.4851	251.004	854.515	J1c	J	European	-	-	-	NA
WTCCC125783_CGCAGAGC_L004	Control	M	43	99.6499	58.0081	1056.75	H	H	European	-	-	-	NA
WTCCC125789_AGAGCGCC_L003	Control	M	41	98.467	254.003	684.195	H2a2a	H	European	-	-	-	NA
WTCCC125935_TACACAGT_L004	Control	M	48	99.662	56.0032	1022.05	H3	H	European	-	-	-	NA
WTCCC125735_ACGCAGGA_L003	Control	F	45	98.4248	260.995	824.267	H2a2a	H	European	-	-	-	NA
WTCCC125749_CGCGACTT_L003	Control	M	39	98.4127	263	709.147	H2a2a	H	European	-	-	-	NA
WTCCC125751_TCACAGCA_L004	Control	M	50	99.6499	58.0081	1077.42	J1c8a	J	European	-	-	-	NA
WTCCC125755_AACGCCAA_L003	Control	M	32	99.0162	163.006	678.913	H2a2a	H	European	-	-	-	NA
WTCCC125936_AGCAGTAC_L004	Control	M	40	99.656	56.9974	951.823	H2a2a	H	European	-	-	-	NA
WTCCC126125_CGTGCTGT_L004	Control	M	64	98.7145	212.994	1049.4	T2+150	T	European	-	-	-	NA
WTCCC126113_GATCGTCT_L004	Control	M	49	99.2878	118.004	1127.59	H6a1b	H	European	-	-	-	NA
WTCCC126132_ATCGCATA_L003	Control	M	52	99.6077	65.0002	816.444	H2a2a	H	European	-	-	-	NA
WTCCC126133_GTAATGGA_L003	Control	F	23	99.5413	76.002	986.931	H+16311	H	European	-	-	-	NA
WTCCC126135_GACTGTAC_L003	Control	M	58	99.1913	133.994	887.39	H2a2a	H	European	-	-	-	NA
WTCCC126136_TAGTAGCG_L003	Control	M	51	98.4248	260.995	851.87	H2a2a	H	European	-	-	-	NA
WTCCC126137_GTCGGTCT_L003	Control	M	50	98.4308	260.001	798.845	H24a	H	European	-	-	-	NA
WTCCC126143_GTCGTCGT_L004	Control	F	67	99.1188	146.006	1062.5	H4a1a5	H	European	-	-	-	NA
WTCCC126144_TTGTTGCT_L003	Control	F	51	99.493	84.0048	877.869	H6a1b	H	European	-	-	-	NA
WTCCC126145_TGTCTCTA_L004	Control	M	56	99.6982	50.0052	1104.67	H10a1	H	European	-	-	-	NA
WTCCC126080_CCTCGTTG_L003	Control	F	47	99.2395	126.007	1111.19	HV0	H	European	-	-	-	NA
WTCCC126083_GTCTCAAT_L003	Control	M	42	99.5473	75.0079	1025.76	H3	H	European	-	-	-	NA
WTCCC126085_AAGGTATG_L003	Control	M	47	98.4187	262.006	681.33	T2b	T	European	-	-	-	NA
WTCCC126089_GTAGAAGT_L003	Control	M	46	97.7609	370.996	706.424	H2a2a	H	European	-	-	-	NA
WTCCC126094_TGAGAAGG_L003	Control	F	39	97.3444	440.006	1024.31	H1a1	H	European	-	-	-	NA
WTCCC126096_GGACAGAT_L003	Control	M	22	97.9902	333.004	646.162	U5b2c2	U	European	-	-	-	NA
WTCCC126097_TCGATATC_L004	Control	F	32	99.7043	48.9945	865.053	H2a2a	H	European	-	-	-	NA
WTCCC126105_TGGTGTCC_L003	Control	M	58	99.2395	126.007	825.159	T	T	European	-	-	-	NA
WTCCC126149_CTATACAG_L004	Control	F	24	99.6439	59.0022	1211.75	H1+16189	H	European	-	-	-	NA
WTCCC126152_TCACGACG_L003	Control	M	57	98.4248	260.995	675.407	H1c1a	H	European	-	-	-	NA
WTCCC126192_GTTGATGA_L003	Control	F	40	99.481	85.9931	618.211	H2a2a	H	European	-	-	-	NA
WTCCC126197_TCAGCGAT_L004	Control	F	37	99.6499	58.0081	956.703	H3ab	H	European	-	-	-	NA
WTCCC126206_GTATGAGC_L004	Control	F	46	98.6541	223.002	973.206	T2b19	T	European	-	-	-	NA
WTCCC126214_GTAGCCAG_L003	Control	M	52	97.0246	492.994	943.153	H2a2a	H	European	-	-	-	NA
WTCCC126216_ACTGCGTG_L003	Control	M	56	99.662	56.0032	918.68	H7a1	H	European	-	-	-	NA
WTCCC126219_CAGTCAGA_L003	Control	M	46	99.656	56.9974	944.105	J1c	J	European	-	-	-	NA
WTCCC126186_GTCTAGCA_L003	Control	M	46	98.4006	265.005	845.885	H2a2a	H	European	-	-	-	NA
WTCCC126155_GTGCGTGT_L004	Control	F	45	98.974	169.998	1062.92	U4'9	U	European	-	-	-	NA
WTCCC126160_GACGTCTG_L003	Control	M	50	99.6077	65.0002	716.758	H2a2a	H	European	-	-	-	NA
WTCCC126161_GTGCTGTC_L004	Control	F	47	99.0766	152.998	1138.49	U8b1b	U	European	-	-	-	NA
WTCCC126176_TAGAGTCT_L004	Control	F	33	99.656	56.9974	1227.53	H15a1	H	European	-	-	-	NA
WTCCC126181_CGGTGTGT_L003	Control	F	21	97.0547	488.007	871.09	H2a2a	H	European	-	-	-	NA
WTCCC126182_CGTCTTCC_L003	Control	F	55	99.3603	105.992	815.216	U5a1+@16192	U	European	-	-	-	NA
WTCCC126187_TGGTTCGC_L003	Control	F	23	98.4127	263	838.985	J1c	J	European	-	-	-	NA
WTCCC126075_AGTAGATC_L004	Control	M	33	99.6982	50.0052	928.292	J1c1c	J	European	-	-	-	NA
WTCCC125989_GTCTACTG_L004	Control	M	34	98.9076	181	1045.21	H5b	H	European	-	-	-	NA
WTCCC125991_AGGTAAGA_L003	Control	F	43	98.4067	263.994	712.486	H2a2a	H	European	-	-	-	NA
WTCCC125997_TTCGATAG_L003	Control	F	54	98.1894	299.998	941.859	T2b	T	European	-	-	-	NA
WTCCC126003_AGTTGCTA_L003	Control	F	52	97.7609	370.996	930.409	H	H	European	-	-	-	NA
WTCCC125975_CATACCTG_L003	Control	M	60	98.4187	262.006	746.212	H2a2a	H	European	-	-	-	NA
WTCCC125947_TATCGATG_L004	Control	M	31	99.6318	61.0071	1361.79	H1cg	H	European	-	-	-	NA
WTCCC125949_CACTATGT_L004	Control	M	29	99.656	56.9974	1018.6	HV5	H	European	-	-	-	NA
WTCCC125961_TACTGCAG_L003	Control	M	51	99.6499	58.0081	942.735	H2a2a	H	European	-	-	-	NA
WTCCC125962_CGTCACAG_L004	Control	M	52	99.656	56.9974	840.847	W	W	European	-	-	-	NA
WTCCC125968_GCGATGAT_L004	Control	M	56	98.4067	263.994	989.988	H2a2a	H	European	-	-	-	NA
WTCCC125971_ACCATGAG_L003	Control	F	27	98.4067	263.994	829.557	H2a2a1	H	European	-	-	-	NA
WTCCC125973_TAGCGCGT_L004	Control	F	35	99.6922	50.9994	801.593	H1c1	H	European	-	-	-	NA
WTCCC126010_TCGCGTGA_L004	Control	F	49	99.6862	51.9935	854.888	H6a1b	H	European	-	-	-	NA
WTCCC126056_GATAAGAA_L003	Control	F	41	99.324	112.006	782.494	H2a2a	H	European	-	-	-	NA
WTCCC126059_TAACTCTG_L003	Control	M	49	98.0868	316.998	872.346	V2	V	European	-	-	-	NA
WTCCC126060_GAATGGAA_L003	Control	F	61	98.811	197.005	669.773	H6a1a	H	European	-	-	-	NA
WTCCC126070_ACGCACAT_L004	Control	F	41	99.656	56.9974	836.044	H3	H	European	-	-	-	NA
WTCCC126017_TATGTACG_L004	Control	M	19	99.6439	59.0022	1248.9	H1c1	H	European	-	-	-	NA
WTCCC126018_CTGATGCA_L003	Control	M	28	99.656	56.9974	921.858	U4b1b1b	U	European	-	-	-	NA
WTCCC126024_CATTCTCT_L003	Control	F	37	99.2999	116	926.989	H1a1	H	European	-	-	-	NA
WTCCC126026_GAGTGATC_L003	Control	F	44	99.656	56.9974	784.687	H1c1+16093	H	European	-	-	-	NA
WTCCC126036_TTCTGTTG_L003	Control	M	34	99.4689	87.998	954.449	HV0	H	European	-	-	-	NA
WTCCC126041_CTGATGCA_L004	Control	F	48	99.6499	58.0081	1128.85	H3b+16129	H	European	-	-	-	NA
WTCCC126042_TGAGCGTG_L004	Control	F	43	98.7205	212	1091.71	H73	H	European	-	-	-	NA
WTCCC126043_CTGCATGA_L004	Control	M	47	99.6982	50.0052	1061.88	J2b1	J	European	-	-	-	NA
PFC_15212_S1100	Hypertension	M	70	98.4006	265.005	1116.91	U5a2d1a	U	European	NA	NA	NO	1
PFC_15216_S1104	Hypertension	M	71	98.4006	265.005	952.817	H5a1g1	H	European	154	86	NA	NA
PFC_14698_S586	Hypertension	F	60	98.4006	265.005	877.58	J1c	J	European	154	83	YES	1
PFC_15201_S1089	Hypertension	F	59	98.4067	263.994	1036.7	U5a1a1	U	European	140	86	NO	1
PFC_15191_S1079	Hypertension	M	67	98.4067	263.994	893.799	K2a4	K	European	163	93	NO	NA
PFC_15187_S1075	Hypertension	F	65	98.4067	263.994	1110.54	H1c	H	European	149	85	NO	1
PFC_15226_S1114	Hypertension	F	32	98.4067	263.994	1115.11	H73a	H	European	112	75	YES	1
PFC_15214_S1102	Hypertension	F	77	98.4067	263.994	1016.76	J1c5	J	European	169	100	NO	NA
PFC_15176_S1064	Hypertension	F	58	98.4067	263.994	976.349	H2a2a	H	European	151	84	NO	NA
PFC_15236_S1124	Hypertension	F	63	98.4067	263.994	965.319	U5a1a1h	U	European	163	109	NO	NA
PFC_15260_S1148	Hypertension	F	59	98.4067	263.994	1202.17	H1c3b	H	European	175	102	NO	1
PFC_15251_S1139	Hypertension	F	63	98.4067	263.994	1009.78	H	H	European	154	90	NA	NA
PFC_15250_S1138	Hypertension	M	67	98.4067	263.994	1247.32	T2a1a8	T	European	140	92	NO	NA
PFC_14745_S633	Hypertension	F	72	98.4067	263.994	970.577	H3v+16093	H	European	144	89	NO	1
PFC_14779_S667	Hypertension	M	72	98.4067	263.994	616.318	H27+16093	H	European	141	69	NO	1
PFC_15200_S1088	Hypertension	M	56	98.4127	263	976.333	I2a	I	European	158	101	NO	1
PFC_15190_S1078	Hypertension	M	39	98.4127	263	1081.54	H3c2	H	European	143	97	NO	1
PFC_15189_S1077	Hypertension	M	63	98.4127	263	946.517	K1a1a1	K	European	182	104	NO	1
PFC_15211_S1099	Hypertension	M	59	98.4127	263	999.591	H3ag	H	European	138	91	NO	NA
PFC_15213_S1101	Hypertension	F	59	98.4127	263	1115.47	J1c8a1	J	European	185	101	NO	NA
PFC_15235_S1123	Hypertension	F	61	98.4127	263	964.251	H1b1h	H	European	179	103	NO	1
PFC_15228_S1116	Hypertension	M	61	98.4127	263	1041.24	U5a1b1	U	European	156	94	YES	1
PFC_15225_S1113	Hypertension	M	68	98.4127	263	1091.31	H1bv1	H	European	163	91	NO	1
PFC_15179_S1067	Hypertension	F	81	98.4127	263	873.829	H4a1a1a1a1	H	European	184	106	NO	NA
PFC_15177_S1065	Hypertension	M	64	98.4127	263	1000.74	U4'9	U	European	158	108	NO	NA
PFC_15175_S1063	Hypertension	F	63	98.4127	263	848.146	H1e	H	European	120	76	NO	1
PFC_15249_S1137	Hypertension	M	57	98.4127	263	983.857	T2b	T	European	133	82	YES	1
PFC_14747_S635	Hypertension	F	78	98.4127	263	899.863	T2b	T	European	196	111	NO	1
PFC_14748_S636	Hypertension	F	65	98.4127	263	1256.04	R1b	R	European	182	106	NA	NA
PFC_14783_S671	Hypertension	M	55	98.4127	263	970.354	H2a2	H	European	183	116	NA	NA
PFC_15199_S1087	Hypertension	F	66	98.4187	262.006	862.835	V3	V	European	173	84	NO	1
PFC_15188_S1076	Hypertension	M	60	98.4187	262.006	827.12	K2a3a1	K	European	128	82	NO	1
PFC_15227_S1115	Hypertension	M	40	98.4187	262.006	1130.11	H	H	European	156	93	NO	NA
PFC_15224_S1112	Hypertension	M	69	98.4187	262.006	880.77	U4'9	U	European	157	91	NO	NA
PFC_15178_S1066	Hypertension	M	43	98.4187	262.006	851.126	U4'9	U	European	154	105	NO	NA
PFC_15239_S1127	Hypertension	F	72	98.4187	262.006	1156.16	T2b4b	T	European	174	93	NA	NA
PFC_15259_S1147	Hypertension	M	67	98.4187	262.006	1086.44	J1c	J	European	189	110	YES	NA
PFC_15248_S1136	Hypertension	M	70	98.4187	262.006	839.485	H1n	H	European	170	75	NO	1
PFC_14743_S631	Hypertension	F	67	98.4187	262.006	872.024	T	T	European	150	105	NO	1
PFC_14700_S588	Hypertension	F	65	98.4187	262.006	868.039	H	H	European	119	70	NA	NA
PFC_15223_S1111	Hypertension	F	62	98.4248	260.995	905.937	T2a1a	T	European	131	71	NO	1
PFC_15247_S1135	Hypertension	F	63	98.4248	260.995	1156.78	H58	H	European	149	89	NO	1
PFC_15263_S1151	Hypertension	F	56	98.4248	260.995	1058.11	J1c+16261	J	European	141	81	NO	1
PFC_14696_S584	Hypertension	F	75	98.4248	260.995	825.127	K1a	K	European	204	105	NA	NA
PFC_14758_S646	Hypertension	M	49	98.4308	260.001	1081.75	H4a1	H	European	166	108	NA	NA
PFC_14722_S610	Hypertension	F	53	98.4368	259.007	1057.42	U5b2a6	U	European	157	95	NA	NA
PFC_14724_S612	Hypertension	M	71	98.4368	259.007	716.703	H2a2a	H	European	165	101	NO	1
PFC_14708_S596	Hypertension	F	67	98.4368	259.007	715.63	T2c1a	T	European	146	85	NO	1
PFC_15180_S1068	Hypertension	F	43	98.4429	257.996	860.146	H1b1f	H	European	121	74	NO	1
PFC_14734_S622	Hypertension	M	59	98.4429	257.996	1007.66	H26a1	H	European	158	107	NO	1
PFC_14767_S655	Hypertension	M	60	98.4429	257.996	732.605	HV0	H	European	155	106	NA	NA
PFC_14712_S600	Hypertension	M	64	98.4429	257.996	858.085	H5a3a	H	European	158	101	NO	1
PFC_14707_S595	Hypertension	F	73	98.4429	257.996	1009.28	J1c5a	J	European	153	87	NO	1
PFC_15261_S1149	Hypertension	M	61	98.4489	257.002	1267.95	H86	H	European	190	113	NO	NA
PFC_14736_S624	Hypertension	F	69	98.4489	257.002	1063.98	H1b1f	H	European	142	75	NO	1
PFC_14755_S643	Hypertension	M	64	98.4489	257.002	923.449	H3h3b	H	European	151	86	NA	NA
PFC_14757_S645	Hypertension	F	55	98.4489	257.002	947.539	H1ah	H	European	160	99	NA	NA
PFC_14780_S668	Hypertension	F	63	98.4489	257.002	809.11	R0a2d	R	European	155	101	NO	1
PFC_14760_S648	Hypertension	F	78	98.4489	257.002	1031.33	H1c1	H	European	164	112	NO	NA
PFC_15252_S1140	Hypertension	M	35	98.4549	256.008	1009.54	H5s	H	European	147	98	NO	NA
PFC_15264_S1152	Hypertension	F	80	98.4549	256.008	843.79	J	J	European	193	92	NA	NA
PFC_14784_S672	Hypertension	F	46	98.4549	256.008	588.069	H2a2a	H	European	122	87	NO	NA
PFC_14772_S660	Hypertension	M	69	98.4549	256.008	782.739	H2a2a	H	European	163	86	NO	1
PFC_14710_S598	Hypertension	M	71	98.4549	256.008	1045.45	H2a2a	H	European	197	110	YES	NA
PFC_15192_S1080	Hypertension	M	69	98.461	254.997	956.742	U2e2a1a1	U	European	161	88	NA	NA
PFC_14732_S620	Hypertension	M	62	98.461	254.997	1020.13	H1c1	H	European	140	83	NO	1
PFC_14720_S608	Hypertension	F	61	98.461	254.997	877.605	J1c	J	European	139	79	NA	NA
PFC_14731_S619	Hypertension	F	71	98.461	254.997	887.651	U3a'c	U	European	171	91	NO	1
PFC_14723_S611	Hypertension	F	67	98.461	254.997	1114.81	H11a2	H	European	171	89	NO	1
PFC_14699_S587	Hypertension	M	63	98.9317	177.007	928.736	U4'9	U	European	159	98	NO	1
PFC_14719_S607	Hypertension	F	67	98.9498	174.008	1062.5	H+195	H	European	159	110	NO	NA
PFC_15146_S1034	Hypertension	M	43	99.0343	160.007	902.28	T2a1a	T	European	153	100	NO	1
PFC_15606_S1494	Hypertension	F	49	99.1369	143.007	1289.18	U4b1a2b	U	European	146	90	NO	1
PFC_15291_S1179	Hypertension	M	56	99.2456	124.997	1130.63	W4a	W	European	142	93	NO	1
PFC_15083_S971	Hypertension	M	49	99.3904	101.005	1041.36	J1c6a	J	European	157	106	NO	NA
PFC_15184_S1072	Hypertension	M	84	99.5594	73.003	1061.03	U1b1	U	European	188	102	NO	1
PFC_15017_S905	Hypertension	F	61	99.5594	73.003	1219.41	K1b1a1	K	European	166	104	NO	NA
PFC_15486_S1374	Hypertension	M	46	99.5594	73.003	1215.6	H10+(16093)	H	European	120	79	NA	NA
PFC_15413_S1301	Hypertension	F	45	99.5594	73.003	1140.82	U5a1a1	U	European	126	75	NO	1
PFC_14981_S869	Hypertension	F	74	99.5594	73.003	1109.97	K1b1a1	K	European	189	90	NO	1
PFC_15030_S918	Hypertension	F	60	99.5655	71.9923	940.024	W	W	European	127	85	YES	1
PFC_15029_S917	Hypertension	F	69	99.5655	71.9923	1021.53	W5a2	W	European	179	109	NA	NA
PFC_15521_S1409	Hypertension	M	41	99.5655	71.9923	1281.11	K1a4a	K	European	172	109	NO	1
PFC_15311_S1199	Hypertension	F	50	99.5655	71.9923	1109.68	K1	K	European	146	91	NO	1
PFC_15299_S1187	Hypertension	F	67	99.5655	71.9923	1155.74	J2b1	J	European	178	105	NA	NA
PFC_15410_S1298	Hypertension	F	47	99.5655	71.9923	1124.95	J1c5a1	J	European	141	92	NO	1
PFC_15375_S1263	Hypertension	M	46	99.5655	71.9923	1160.07	H56a1	H	European	136	96	NO	1
PFC_15101_S989	Hypertension	M	56	99.5715	70.9982	1145.59	H1ay	H	European	192	107	YES	1
PFC_15198_S1086	Hypertension	M	51	99.5715	70.9982	1042.84	HV8	H	European	166	102	YES	1
PFC_15231_S1119	Hypertension	M	37	99.5715	70.9982	1141.09	HV	H	European	122	79	NA	NA
PFC_15222_S1110	Hypertension	F	46	99.5715	70.9982	1057.96	K1a4a	K	European	127	78	NO	NA
PFC_15159_S1047	Hypertension	M	62	99.5715	70.9982	1084.34	U4'9	U	European	224	136	NA	NA
PFC_15158_S1046	Hypertension	M	61	99.5715	70.9982	974.803	K2a6	K	European	147	102	NA	NA
PFC_15150_S1038	Hypertension	F	47	99.5715	70.9982	1158.8	I	I	European	126	85	NO	1
PFC_15005_S893	Hypertension	M	69	99.5715	70.9982	1157.22	J2b1	J	European	177	91	NO	1
PFC_14994_S882	Hypertension	F	63	99.5715	70.9982	1031.44	U1a1	U	European	152	91	NA	NA
PFC_15533_S1421	Hypertension	M	35	99.5715	70.9982	1169.91	H1bm	H	European	149	91	NO	1
PFC_15463_S1351	Hypertension	F	39	99.5715	70.9982	1099.63	J	J	European	127	84	NO	1
PFC_15473_S1361	Hypertension	M	37	99.5715	70.9982	1224.02	J	J	European	158	102	NO	1
PFC_15454_S1342	Hypertension	M	55	99.5715	70.9982	939.743	T2b3+151	T	European	143	98	NO	1
PFC_15293_S1181	Hypertension	F	55	99.5715	70.9982	1247.12	K1a1a	K	European	140	88	NA	NA
PFC_15331_S1219	Hypertension	M	49	99.5715	70.9982	963.482	H1ap	H	European	126	77	NO	1
PFC_15320_S1208	Hypertension	F	50	99.5715	70.9982	1216.3	U6a7a	U	European	174	111	NO	1
PFC_15318_S1206	Hypertension	F	51	99.5715	70.9982	1399.64	H	H	European	141	94	NO	1
PFC_15285_S1173	Hypertension	F	60	99.5715	70.9982	1001.28	I2c	I	European	157	83	NA	NA
PFC_15411_S1299	Hypertension	F	51	99.5715	70.9982	1300.61	J2b1	J	European	148	91	NO	1
PFC_15399_S1287	Hypertension	F	47	99.5715	70.9982	1048.05	J1b1a1d	J	European	144	88	NA	NA
PFC_15125_S1013	Hypertension	F	42	99.5775	70.004	1422.74	W1e1a	W	European	148	99	NO	NA
PFC_15057_S945	Hypertension	M	72	99.5775	70.004	927.972	T2g2a	T	European	143	88	NO	NA
PFC_15050_S938	Hypertension	F	50	99.5775	70.004	1076.1	T2	T	European	155	94	NA	NA
PFC_15078_S966	Hypertension	F	41	99.5775	70.004	1208.96	H8c2	H	European	133	90	NO	1
PFC_15064_S952	Hypertension	F	69	99.5775	70.004	838.043	T2a1a	T	European	194	118	NO	1
PFC_15210_S1098	Hypertension	F	54	99.5775	70.004	1310.33	H1e	H	European	162	101	NO	NA
PFC_15197_S1085	Hypertension	M	66	99.5775	70.004	1102.65	U4'9	U	European	143	78	YES	NA
PFC_15230_S1118	Hypertension	M	45	99.5775	70.004	927.989	H4a1	H	European	154	101	NO	NA
PFC_15172_S1060	Hypertension	F	71	99.5775	70.004	1189.73	H66a	H	European	173	110	YES	1
PFC_15013_S901	Hypertension	F	60	99.5775	70.004	1140.9	I2a	I	European	144	73	NA	NA
PFC_15004_S892	Hypertension	F	66	99.5775	70.004	1036.97	H3	H	European	121	78	NO	1
PFC_15001_S889	Hypertension	M	64	99.5775	70.004	1057.42	H6a1b	H	European	167	97	NA	NA
PFC_14998_S886	Hypertension	F	61	99.5775	70.004	1224.78	U4c1	U	European	137	82	NO	NA
PFC_15003_S891	Hypertension	F	56	99.5775	70.004	1114.72	H1a1	H	European	173	111	NO	NA
PFC_14993_S881	Hypertension	F	53	99.5775	70.004	891.536	H1an2	H	European	143	93	NA	NA
PFC_15027_S915	Hypertension	F	69	99.5775	70.004	1233.97	HV6	H	European	156	97	NO	1
PFC_15015_S903	Hypertension	F	70	99.5775	70.004	873.173	H76a	H	European	158	87	NO	NA
PFC_15019_S907	Hypertension	F	63	99.5775	70.004	1306.37	T	T	European	129	83	NA	NA
PFC_15534_S1422	Hypertension	M	46	99.5775	70.004	1272.09	J1c	J	European	167	116	NO	NA
PFC_15288_S1176	Hypertension	M	52	99.5775	70.004	925.033	J1c+16261	J	European	147	106	NA	NA
PFC_15312_S1200	Hypertension	F	65	99.5775	70.004	966.899	H3	H	European	146	94	NA	NA
PFC_15327_S1215	Hypertension	F	51	99.5775	70.004	1085.49	J1c	J	European	176	103	NO	1
PFC_15321_S1209	Hypertension	M	62	99.5775	70.004	1228.32	H5a1	H	European	105	72	NO	1
PFC_15246_S1134	Hypertension	F	62	99.5775	70.004	1048.83	H	H	European	142	98	NO	1
PFC_15286_S1174	Hypertension	F	47	99.5775	70.004	1094.36	K1a+195	K	European	NA	NA	NO	1
PFC_15272_S1160	Hypertension	F	63	99.5775	70.004	1000.4	T2b30	T	European	171	104	YES	1
PFC_15271_S1159	Hypertension	M	61	99.5775	70.004	1074.32	K1a4a	K	European	157	86	NO	1
PFC_15266_S1154	Hypertension	M	64	99.5775	70.004	916.324	J2b1	J	European	180	107	NA	NA
PFC_15412_S1300	Hypertension	M	56	99.5775	70.004	1301.1	H11a2a1	H	European	148	94	NO	1
PFC_15355_S1243	Hypertension	M	61	99.5775	70.004	997.979	H1+16189	H	European	145	89	NO	1
PFC_15353_S1241	Hypertension	M	51	99.5775	70.004	1094.39	H30a	H	European	139	92	NA	NA
PFC_15346_S1234	Hypertension	F	70	99.5775	70.004	817.634	U5a1c	U	European	136	83	NO	1
PFC_15345_S1233	Hypertension	M	64	99.5775	70.004	1031.55	H55+153	H	European	193	101	NO	1
PFC_15387_S1275	Hypertension	F	72	99.5775	70.004	1161.59	J1c	J	European	167	93	NA	NA
PFC_15386_S1274	Hypertension	F	25	99.5775	70.004	1072.49	U5b2b4	U	European	153	99	NO	NA
PFC_15377_S1265	Hypertension	M	74	99.5775	70.004	884.732	H2a2b	H	European	177	92	NA	NA
PFC_14930_S818	Hypertension	F	74	99.5775	70.004	971.81	U5b2b1a1	U	European	148	80	NA	NA
PFC_14931_S819	Hypertension	M	55	99.5775	70.004	1256.99	W4a	W	European	162	108	NA	NA
PFC_14934_S822	Hypertension	F	54	99.5775	70.004	1179.34	H	H	European	168	108	NA	NA
PFC_14983_S871	Hypertension	F	51	99.5775	70.004	1200.77	H3	H	European	180	99	NO	NA
PFC_15102_S990	Hypertension	F	79	99.5836	68.9933	1172.23	H7d1	H	European	260	137	NO	1
PFC_15052_S940	Hypertension	F	69	99.5836	68.9933	901.387	U5a1a1+152	U	European	183	105	NO	1
PFC_15051_S939	Hypertension	M	57	99.5836	68.9933	919.207	U5b2c2	U	European	141	85	YES	1
PFC_15040_S928	Hypertension	F	62	99.5836	68.9933	1129.83	H3b4a	H	European	175	98	NO	1
PFC_15068_S956	Hypertension	F	67	99.5836	68.9933	1170.71	U5b2b4	U	European	186	105	NO	1
PFC_15065_S953	Hypertension	F	58	99.5836	68.9933	806.379	H	H	European	161	82	NA	NA
PFC_15205_S1093	Hypertension	F	63	99.5836	68.9933	1061.05	T2a1a	T	European	139	115	NO	1
PFC_15038_S926	Hypertension	F	69	99.5836	68.9933	1019.01	H61	H	European	187	96	NO	NA
PFC_15160_S1048	Hypertension	F	53	99.5836	68.9933	762.363	J1c1	J	European	150	92	NO	1
PFC_15185_S1073	Hypertension	M	50	99.5836	68.9933	1075.5	T	T	European	149	98	NO	1
PFC_15169_S1057	Hypertension	M	56	99.5836	68.9933	1083.76	U5a1b1	U	European	172	103	NO	NA
PFC_15173_S1061	Hypertension	M	56	99.5836	68.9933	553.348	H2a2a	H	European	144	75	NO	NA
PFC_15037_S925	Hypertension	F	47	99.5836	68.9933	1146.6	H6b2	H	European	171	111	NA	NA
PFC_15006_S894	Hypertension	M	42	99.5836	68.9933	1166.98	U5a1a1	U	European	145	99	NA	NA
PFC_15014_S902	Hypertension	M	62	99.5836	68.9933	1129.99	T	T	European	170	98	NA	NA
PFC_15032_S920	Hypertension	M	69	99.5836	68.9933	1243.55	H	H	European	177	121	NA	NA
PFC_15031_S919	Hypertension	F	62	99.5836	68.9933	1263.72	H3ae	H	European	163	101	NA	NA
PFC_14990_S878	Hypertension	M	75	99.5836	68.9933	1047.21	H1c	H	European	182	95	NO	1
PFC_15241_S1129	Hypertension	F	56	99.5836	68.9933	1236.7	H+152	H	European	149	95	NO	1
PFC_15511_S1399	Hypertension	F	76	99.5836	68.9933	1086.95	H3a1a	H	European	205	104	NO	1
PFC_15474_S1362	Hypertension	F	29	99.5836	68.9933	1243.54	U5b2a1a2	U	European	136	99	YES	1
PFC_15502_S1390	Hypertension	M	59	99.5836	68.9933	1186.96	J1c	J	European	149	93	NO	1
PFC_15442_S1330	Hypertension	M	77	99.5836	68.9933	1047.22	U4'9	U	European	186	99	YES	NA
PFC_15309_S1197	Hypertension	F	66	99.5836	68.9933	1126.16	K1	K	European	151	97	NO	NA
PFC_15295_S1183	Hypertension	M	58	99.5836	68.9933	1127.61	H2a2a	H	European	184	101	NO	1
PFC_15335_S1223	Hypertension	F	36	99.5836	68.9933	1040.81	J1c	J	European	163	107	NO	1
PFC_15258_S1146	Hypertension	F	63	99.5836	68.9933	1158.52	I	I	European	151	91	NO	1
PFC_15243_S1131	Hypertension	M	48	99.5836	68.9933	1136.76	H1c	H	European	158	101	NA	NA
PFC_15242_S1130	Hypertension	F	51	99.5836	68.9933	1135.44	H3u1	H	European	143	90	NO	NA
PFC_15273_S1161	Hypertension	F	40	99.5836	68.9933	923.518	HV4a1a	H	European	121	79	NO	NA
PFC_15267_S1155	Hypertension	F	55	99.5836	68.9933	1111.97	K1a	K	European	193	98	NO	1
PFC_15416_S1304	Hypertension	F	47	99.5836	68.9933	1081.4	HV0	H	European	142	85	NO	1
PFC_15404_S1292	Hypertension	M	65	99.5836	68.9933	1304.84	U5b1+16189+@16192	U	European	150	101	NO	NA
PFC_15423_S1311	Hypertension	F	48	99.5836	68.9933	884.178	H3g1b	H	European	133	88	NO	1
PFC_15431_S1319	Hypertension	M	53	99.5836	68.9933	1010.89	K2a5	K	European	150	106	NO	0
PFC_15389_S1277	Hypertension	F	55	99.5836	68.9933	1112.38	H6a1b	H	European	154	84	NO	1
PFC_15371_S1259	Hypertension	M	45	99.5836	68.9933	993.045	U5b2b5	U	European	116	92	NO	1
PFC_14929_S817	Hypertension	F	49	99.5836	68.9933	739.772	T2b	T	European	150	93	NA	NA
PFC_14932_S820	Hypertension	M	60	99.5836	68.9933	984.451	U5b2b4	U	European	123	75	NO	NA
PFC_14979_S867	Hypertension	F	74	99.5836	68.9933	1086.21	J	J	European	155	100	NO	1
PFC_14980_S868	Hypertension	M	48	99.5836	68.9933	1135.14	H1+16311	H	European	153	110	NA	NA
PFC_14898_S786	Hypertension	M	56	99.5836	68.9933	870.036	H11a2a	H	European	129	78	NA	NA
PFC_15287_S1175	Hypertension	F	70	99.5836	68.9933	1164.72	N1b1	N	Asian	160	92	NA	NA
PFC_15135_S1023	Hypertension	F	56	99.5896	67.9992	823.787	J1c3g	J	European	160	98	NA	NA
PFC_15124_S1012	Hypertension	M	54	99.5896	67.9992	1392.98	HV0	H	European	184	112	NO	NA
PFC_15088_S976	Hypertension	F	50	99.5896	67.9992	1123.65	H1a3b	H	European	152	99	NO	NA
PFC_15053_S941	Hypertension	F	69	99.5896	67.9992	1027.76	H3	H	European	228	119	NO	1
PFC_15043_S931	Hypertension	M	61	99.5896	67.9992	1085.52	U4'9	U	European	177	101	NO	1
PFC_15042_S930	Hypertension	M	60	99.5896	67.9992	972.549	H1i2a	H	European	156	90	NO	1
PFC_15041_S929	Hypertension	F	71	99.5896	67.9992	959.216	U5b2c2	U	European	146	77	NO	1
PFC_15039_S927	Hypertension	M	54	99.5896	67.9992	833.422	H2a2a	H	European	164	111	NO	NA
PFC_15062_S950	Hypertension	F	72	99.5896	67.9992	895.804	U5b3	U	European	139	91	NO	1
PFC_15186_S1074	Hypertension	F	68	99.5896	67.9992	1252.77	U4'9	U	European	138	92	NO	1
PFC_15162_S1050	Hypertension	F	44	99.5896	67.9992	1086.05	X2b4a1	X	European	154	103	NO	NA
PFC_15171_S1059	Hypertension	M	69	99.5896	67.9992	1055.25	K1	K	European	129	85	NO	1
PFC_15012_S900	Hypertension	F	62	99.5896	67.9992	905.673	J1c7a	J	European	144	81	NA	NA
PFC_15007_S895	Hypertension	F	56	99.5896	67.9992	1276.6	K1a4a	K	European	161	100	NA	NA
PFC_15016_S904	Hypertension	F	73	99.5896	67.9992	925.682	J2a1a1a	J	European	165	115	NO	1
PFC_15028_S916	Hypertension	F	59	99.5896	67.9992	1175.23	H1af1	H	European	147	80	NA	NA
PFC_15025_S913	Hypertension	F	68	99.5896	67.9992	1041.83	U2e2a1	U	European	158	78	NO	NA
PFC_15520_S1408	Hypertension	M	40	99.5896	67.9992	1166.92	H1n2	H	European	148	90	NO	1
PFC_15462_S1350	Hypertension	F	37	99.5896	67.9992	1367.79	J1c1b1a	J	European	145	81	NO	1
PFC_15304_S1192	Hypertension	F	33	99.5896	67.9992	1036.29	H1c	H	European	150	88	NA	NA
PFC_15297_S1185	Hypertension	F	68	99.5896	67.9992	1005.03	J1c5e	J	European	100	60	NA	NA
PFC_15325_S1213	Hypertension	F	85	99.5896	67.9992	852.421	I2c	I	European	146	85	NO	1
PFC_15257_S1145	Hypertension	F	57	99.5896	67.9992	1162.64	U5a1	U	European	119	73	NO	1
PFC_15244_S1132	Hypertension	F	53	99.5896	67.9992	944.426	H2a2a	H	European	156	86	NO	NA
PFC_15279_S1167	Hypertension	M	46	99.5896	67.9992	1113.77	HV1a'b'c	H	European	160	106	NO	NA
PFC_15275_S1163	Hypertension	M	80	99.5896	67.9992	1021.74	U5b2b1	U	European	150	97	NA	NA
PFC_15340_S1228	Hypertension	M	49	99.5896	67.9992	1057.02	U5a1b1	U	European	143	93	NA	NA
PFC_15436_S1324	Hypertension	M	39	99.5896	67.9992	1051.17	H58	H	European	153	110	NO	1
PFC_15359_S1247	Hypertension	M	67	99.5896	67.9992	1118.02	K1a4a	K	European	146	97	NA	NA
PFC_15344_S1232	Hypertension	F	64	99.5896	67.9992	1085.85	K1a4a	K	European	127	78	NO	1
PFC_15392_S1280	Hypertension	M	32	99.5896	67.9992	1084.83	H27	H	European	150	109	YES	1
PFC_15388_S1276	Hypertension	F	45	99.5896	67.9992	1139.93	H1n+146	H	European	122	84	NO	1
PFC_15365_S1253	Hypertension	F	45	99.5896	67.9992	1068.95	H1c	H	European	145	88	NO	1
PFC_15370_S1258	Hypertension	M	54	99.5896	67.9992	997.223	H	H	European	156	100	NO	1
PFC_14941_S829	Hypertension	M	41	99.5896	67.9992	683.965	U5a1+@16192	U	European	168	110	NO	1
PFC_14906_S794	Hypertension	M	63	99.5896	67.9992	1155.77	H5a1	H	European	123	72	NA	NA
PFC_14970_S858	Hypertension	F	59	99.5896	67.9992	1030.46	U5a1b1	U	European	150	93	NA	NA
PFC_14984_S872	Hypertension	F	63	99.5896	67.9992	1264.69	H3	H	European	155	99	NA	NA
PFC_14954_S842	Hypertension	F	70	99.5896	67.9992	1019.59	T2+16189	T	European	172	110	NA	NA
PFC_15071_S959	Hypertension	F	65	99.5956	67.005	968.888	U5b2b4	U	European	178	87	NO	1
PFC_14995_S883	Hypertension	F	58	99.5956	67.005	1095.03	J	J	European	126	87	NO	NA
PFC_15018_S906	Hypertension	F	51	99.5956	67.005	1035.57	H1b1e	H	European	91	64	NO	1
PFC_15529_S1417	Hypertension	F	58	99.5956	67.005	962.617	H1c	H	European	144	91	NO	1
PFC_15525_S1413	Hypertension	M	45	99.5956	67.005	1176.46	W	W	European	144	88	NO	1
PFC_15457_S1345	Hypertension	M	37	99.5956	67.005	1212.24	U5a1a2a	U	European	144	101	YES	1
PFC_15484_S1372	Hypertension	F	31	99.5956	67.005	906.853	I2c	I	European	123	85	NO	1
PFC_15488_S1376	Hypertension	F	38	99.5956	67.005	1124.64	U4'9	U	European	128	74	NA	NA
PFC_15323_S1211	Hypertension	F	27	99.5956	67.005	1046.79	K2b1b	K	European	112	76	NO	NA
PFC_15269_S1157	Hypertension	F	54	99.5956	67.005	1212.37	U5a1a1	U	European	141	86	NO	1
PFC_15398_S1286	Hypertension	M	49	99.5956	67.005	1214.83	H8c2	H	European	164	94	YES	1
PFC_15396_S1284	Hypertension	F	54	99.5956	67.005	795.822	U2e2	U	European	168	99	NO	1
PFC_15429_S1317	Hypertension	F	76	99.5956	67.005	990.802	H	H	European	171	95	NO	NA
PFC_15428_S1316	Hypertension	F	56	99.5956	67.005	1150.07	H	H	European	151	93	NA	NA
PFC_15362_S1250	Hypertension	M	77	99.5956	67.005	937.849	H1bm	H	European	186	101	NO	1
PFC_14946_S834	Hypertension	M	64	99.5956	67.005	1192.38	I1a1	I	European	118	82	NA	NA
PFC_14883_S771	Hypertension	M	61	99.5956	67.005	1055.57	J	J	European	136	89	NO	1
PFC_14886_S774	Hypertension	F	65	99.5956	67.005	820.645	W5a2b	W	European	194	112	NA	NA
PFC_13922_S194	Hypertension	M	56	99.5956	67.005	739.277	H56	H	European	138	80	NO	1
PFC_15089_S977	Hypertension	M	54	99.6017	65.9943	1114.27	I	I	European	166	108	NO	1
PFC_15209_S1097	Hypertension	F	49	99.6017	65.9943	1047.8	J1c1e	J	European	149	87	NO	1
PFC_14999_S887	Hypertension	F	70	99.6017	65.9943	1053.81	H5a1	H	European	173	85	NO	1
PFC_15020_S908	Hypertension	F	67	99.6017	65.9943	1350.74	U5a1b1a	U	European	157	96	NO	NA
PFC_15466_S1354	Hypertension	M	37	99.6017	65.9943	1076.46	H+152	H	European	162	109	NO	1
PFC_15476_S1364	Hypertension	F	33	99.6017	65.9943	897.823	I2c	I	European	161	106	NO	NA
PFC_15479_S1367	Hypertension	F	34	99.6017	65.9943	1122.01	H6a	H	European	148	105	NO	1
PFC_15324_S1212	Hypertension	F	35	99.6017	65.9943	1039.78	H1c	H	European	142	104	NO	1
PFC_15256_S1144	Hypertension	M	63	99.6017	65.9943	1263.4	H3h6	H	European	165	86	NO	NA
PFC_15282_S1170	Hypertension	F	69	99.6017	65.9943	1214.99	H11a	H	European	159	99	NA	NA
PFC_15278_S1166	Hypertension	M	40	99.6017	65.9943	1301.06	HV0+195	H	European	152	93	NO	NA
PFC_15435_S1323	Hypertension	M	29	99.6017	65.9943	1160.36	U5a1+@16192	U	European	159	96	NO	NA
PFC_15393_S1281	Hypertension	F	40	99.6017	65.9943	1052.7	T2	T	European	178	101	NO	0
PFC_15383_S1271	Hypertension	M	52	99.6017	65.9943	973.112	U5b1c2b	U	European	144	106	NO	1
PFC_15374_S1262	Hypertension	M	67	99.6017	65.9943	1048.86	U2e2a1	U	European	149	94	NO	1
PFC_14922_S810	Hypertension	F	59	99.6017	65.9943	1086.9	H1c3	H	European	147	87	NA	NA
PFC_14943_S831	Hypertension	M	69	99.6017	65.9943	1078.67	J1c	J	European	187	117	NO	1
PFC_14987_S875	Hypertension	F	78	99.6017	65.9943	1235.7	K2a6	K	European	170	88	NO	NA
PFC_15058_S946	Hypertension	M	77	99.6077	65.0002	998.547	H1e1a	H	European	138	76	NA	NA
PFC_15069_S957	Hypertension	M	62	99.6077	65.0002	1055.17	U5a1a1	U	European	150	90	NA	NA
PFC_15000_S888	Hypertension	F	59	99.6077	65.0002	1140.03	J1b1a1	J	European	155	102	NA	NA
PFC_15024_S912	Hypertension	F	65	99.6077	65.0002	1052.49	J1c1b2	J	European	156	87	NO	1
PFC_15540_S1428	Hypertension	F	51	99.6077	65.0002	818.5	H2a2a	H	European	154	97	YES	1
PFC_15547_S1435	Hypertension	M	44	99.6077	65.0002	861.037	H16	H	European	152	103	YES	1
PFC_15468_S1356	Hypertension	M	40	99.6077	65.0002	1075.51	H	H	European	157	108	NO	1
PFC_15494_S1382	Hypertension	F	76	99.6077	65.0002	984.859	U2e2a1a1	U	European	154	94	NA	NA
PFC_15329_S1217	Hypertension	M	64	99.6077	65.0002	1197.76	HV0	H	European	152	99	NO	NA
PFC_15317_S1205	Hypertension	F	76	99.6077	65.0002	1131.19	HV0e	H	European	192	106	NO	1
PFC_15315_S1203	Hypertension	M	47	99.6077	65.0002	1499.63	I	I	European	182	110	NO	NA
PFC_15255_S1143	Hypertension	F	55	99.6077	65.0002	1001.66	U5a1b1	U	European	102	66	NO	NA
PFC_15417_S1305	Hypertension	F	60	99.6077	65.0002	1262.48	W4a	W	European	143	77	NA	NA
PFC_15358_S1246	Hypertension	F	54	99.6077	65.0002	1245.65	U5b2b4	U	European	138	75	NO	1
PFC_14918_S806	Hypertension	F	58	99.6077	65.0002	960.121	H1i	H	European	159	92	YES	1
PFC_14958_S846	Hypertension	F	59	99.6077	65.0002	1059.18	K1a3a	K	European	168	87	NA	NA
PFC_14881_S769	Hypertension	M	73	99.6077	65.0002	850.172	J1c8	J	European	142	88	NO	1
PFC_14894_S782	Hypertension	M	52	99.6077	65.0002	1187.62	H2a1	H	European	140	85	NO	NA
PFC_14989_S877	Hypertension	F	51	99.6077	65.0002	1037.76	H5b2	H	European	132	97	NA	NA
PFC_14988_S876	Hypertension	F	71	99.6077	65.0002	976.441	H11a+152	H	European	160	87	NO	1
PFC_15100_S988	Hypertension	M	52	99.6137	64.006	767.025	H	H	European	142	89	NO	1
PFC_15055_S943	Hypertension	F	73	99.6137	64.006	1010.44	H	H	European	130	79	NO	1
PFC_15060_S948	Hypertension	F	58	99.6137	64.006	1005.65	U5a1+@16192	U	European	135	79	YES	NA
PFC_15036_S924	Hypertension	M	58	99.6137	64.006	983.245	H1q	H	European	164	111	NA	NA
PFC_15517_S1405	Hypertension	M	61	99.6137	64.006	738.002	K1a12a	K	European	138	105	YES	1
PFC_15537_S1425	Hypertension	F	37	99.6137	64.006	1117.24	K1a+195	K	European	146	91	NO	1
PFC_15552_S1440	Hypertension	M	48	99.6137	64.006	1107.1	U6a3	U	European	140	94	NO	1
PFC_15461_S1349	Hypertension	F	44	99.6137	64.006	1235.27	U5a1a1	U	European	140	83	NO	1
PFC_15456_S1344	Hypertension	M	47	99.6137	64.006	1093.62	J1c	J	European	141	97	YES	1
PFC_15493_S1381	Hypertension	M	72	99.6137	64.006	1058.68	I	I	European	158	98	NA	NA
PFC_15487_S1375	Hypertension	F	23	99.6137	64.006	1308.34	H+16129	H	European	141	90	NO	1
PFC_15482_S1370	Hypertension	F	58	99.6137	64.006	1246.26	H3t	H	European	131	79	NA	NA
PFC_15308_S1196	Hypertension	F	52	99.6137	64.006	1226.37	W6b	W	European	109	65	NO	1
PFC_15289_S1177	Hypertension	M	67	99.6137	64.006	976.178	U4'9	U	European	154	107	NO	1
PFC_15316_S1204	Hypertension	M	60	99.6137	64.006	1135.33	U5b2b1a1	U	European	149	77	NA	NA
PFC_15254_S1142	Hypertension	F	67	99.6137	64.006	1105.4	H3b1b1	H	European	125	80	NA	NA
PFC_15400_S1288	Hypertension	F	42	99.6137	64.006	1097.29	U4'9	U	European	120	84	NO	1
PFC_15441_S1329	Hypertension	M	79	99.6137	64.006	874.385	U5a1+@16192	U	European	169	93	NA	NA
PFC_15439_S1327	Hypertension	F	22	99.6137	64.006	1108.14	U5b1+16189+@16192	U	European	134	84	NO	1
PFC_15434_S1322	Hypertension	M	80	99.6137	64.006	1240.23	H7a1b	H	European	189	97	YES	1
PFC_15347_S1235	Hypertension	F	62	99.6137	64.006	1015.16	J	J	European	154	94	NA	NA
PFC_15363_S1251	Hypertension	M	32	99.6137	64.006	1085.03	U4'9	U	European	172	111	YES	NA
PFC_15376_S1264	Hypertension	M	42	99.6137	64.006	1088.9	J1c5	J	European	152	107	NO	NA
PFC_14907_S795	Hypertension	M	63	99.6137	64.006	1015.04	J	J	European	172	111	NO	1
PFC_14957_S845	Hypertension	F	68	99.6137	64.006	1019.5	U5a1b1d+16093	U	European	160	94	NO	1
PFC_15099_S987	Hypertension	M	51	99.6198	62.9953	1042.06	K1a4a1	K	European	125	87	NO	1
PFC_15111_S999	Hypertension	M	51	99.6198	62.9953	1035.01	U4c1	U	European	146	101	NA	NA
PFC_15112_S1000	Hypertension	M	61	99.6198	62.9953	935.641	H6a1a2b1	H	European	177	107	YES	1
PFC_15063_S951	Hypertension	M	57	99.6198	62.9953	957.419	J1b1a1	J	European	141	97	NA	NA
PFC_15074_S962	Hypertension	F	58	99.6198	62.9953	694.245	K1a4c	K	European	132	84	NA	NA
PFC_15067_S955	Hypertension	M	68	99.6198	62.9953	1175.23	H	H	European	131	75	NO	1
PFC_15233_S1121	Hypertension	M	57	99.6198	62.9953	1228.59	H7b	H	European	148	91	NO	NA
PFC_15229_S1117	Hypertension	F	58	99.6198	62.9953	928.435	U5b3	U	European	160	104	NO	1
PFC_15219_S1107	Hypertension	M	60	99.6198	62.9953	1237.72	U2e2a1	U	European	149	91	NO	1
PFC_15170_S1058	Hypertension	M	31	99.6198	62.9953	1127.94	H1c	H	European	178	109	NO	NA
PFC_15011_S899	Hypertension	F	67	99.6198	62.9953	1102.44	H3	H	European	143	80	NA	NA
PFC_15010_S898	Hypertension	F	57	99.6198	62.9953	1164.31	J1c1b1a1	J	European	NA	NA	NO	1
PFC_14996_S884	Hypertension	M	56	99.6198	62.9953	1301.6	J2b1	J	European	143	96	NO	1
PFC_15034_S922	Hypertension	F	57	99.6198	62.9953	1200.44	H3	H	European	165	99	NA	NA
PFC_15023_S911	Hypertension	F	72	99.6198	62.9953	916.073	T2b5a1	T	European	154	80	NO	1
PFC_15538_S1426	Hypertension	M	45	99.6198	62.9953	1185.67	H+152	H	European	128	93	NO	1
PFC_15551_S1439	Hypertension	M	46	99.6198	62.9953	1069.19	H3ao	H	European	157	99	NO	NA
PFC_15549_S1437	Hypertension	M	43	99.6198	62.9953	1253.81	K1a+195	K	European	145	97	NO	1
PFC_15508_S1396	Hypertension	M	30	99.6198	62.9953	1509.53	J1c2b5	J	European	147	87	NO	NA
PFC_15504_S1392	Hypertension	M	53	99.6198	62.9953	1233.57	K1a1b1d	K	European	145	95	NO	1
PFC_15453_S1341	Hypertension	M	55	99.6198	62.9953	1120.85	H27	H	European	152	93	NA	NA
PFC_15498_S1386	Hypertension	F	37	99.6198	62.9953	1143.94	K1a1b1e	K	European	144	98	NA	NA
PFC_15497_S1385	Hypertension	F	49	99.6198	62.9953	1114.91	H1i	H	European	132	86	NO	1
PFC_15491_S1379	Hypertension	F	45	99.6198	62.9953	1315.04	H+16129	H	European	129	88	NO	1
PFC_15490_S1378	Hypertension	M	42	99.6198	62.9953	1273.04	H3	H	European	130	88	NO	1
PFC_15480_S1368	Hypertension	M	48	99.6198	62.9953	935.911	H5a2	H	European	159	103	NO	1
PFC_15443_S1331	Hypertension	M	39	99.6198	62.9953	1041.99	K1a1a2	K	European	142	101	YES	NA
PFC_15300_S1188	Hypertension	M	39	99.6198	62.9953	936.228	J2b1	J	European	136	92	NO	1
PFC_15265_S1153	Hypertension	M	62	99.6198	62.9953	988.4	H24a	H	European	144	91	NO	1
PFC_15395_S1283	Hypertension	M	52	99.6198	62.9953	1143.93	H32	H	European	160	102	NO	1
PFC_15405_S1293	Hypertension	M	72	99.6198	62.9953	1202.49	J1c8a1	J	European	148	91	NA	NA
PFC_15440_S1328	Hypertension	F	82	99.6198	62.9953	1118.53	H76a	H	European	189	97	NO	1
PFC_15438_S1326	Hypertension	F	50	99.6198	62.9953	1057.92	K1a	K	European	133	83	NO	1
PFC_15433_S1321	Hypertension	M	47	99.6198	62.9953	914.357	H4a1	H	European	139	86	NA	NA
PFC_15419_S1307	Hypertension	M	49	99.6198	62.9953	1169.28	U5b1b1+@16192	U	European	108	70	YES	1
PFC_15339_S1227	Hypertension	F	62	99.6198	62.9953	1106.85	H3z	H	European	169	92	NA	NA
PFC_15351_S1239	Hypertension	F	37	99.6198	62.9953	1082.02	T2b4b	T	European	170	97	NO	NA
PFC_15368_S1256	Hypertension	F	53	99.6198	62.9953	1049.07	H2a1	H	European	177	94	NO	1
PFC_14945_S833	Hypertension	F	63	99.6198	62.9953	1212.36	U5a1a1	U	European	144	97	NO	1
PFC_14968_S856	Hypertension	M	69	99.6198	62.9953	1195.58	J1b1a1	J	European	163	110	NO	1
PFC_14977_S865	Hypertension	F	64	99.6198	62.9953	1019.4	K1a10a	K	European	148	86	NO	NA
PFC_14965_S853	Hypertension	F	71	99.6198	62.9953	773.006	J1b1a1	J	European	139	95	NO	1
PFC_14897_S785	Hypertension	M	57	99.6198	62.9953	938.459	H11a2a1	H	European	138	91	NO	1
PFC_14896_S784	Hypertension	M	64	99.6198	62.9953	942.69	T2b24	T	European	164	86	NO	1
PFC_15048_S936	Hypertension	M	58	99.6258	62.0012	917.484	J2a1a1a	J	European	115	77	NO	1
PFC_15076_S964	Hypertension	F	52	99.6258	62.0012	1265.74	H11	H	European	141	91	NO	1
PFC_15070_S958	Hypertension	M	70	99.6258	62.0012	836.35	H1af1	H	European	158	91	NO	1
PFC_15206_S1094	Hypertension	M	49	99.6258	62.0012	1196.6	H3ab	H	European	179	102	NA	NA
PFC_15194_S1082	Hypertension	M	67	99.6258	62.0012	1241.52	HV0+195	H	European	156	104	NA	NA
PFC_15218_S1106	Hypertension	F	53	99.6258	62.0012	971.886	K1c2	K	European	148	92	YES	1
PFC_15161_S1049	Hypertension	M	62	99.6258	62.0012	872.245	H1c	H	European	185	125	NO	NA
PFC_15532_S1420	Hypertension	F	45	99.6258	62.0012	1028.57	X2c	X	European	124	86	NO	1
PFC_15528_S1416	Hypertension	M	47	99.6258	62.0012	1138.73	T2b4b	T	European	151	101	NO	1
PFC_15527_S1415	Hypertension	M	37	99.6258	62.0012	1162.61	H1c4	H	European	150	95	NA	NA
PFC_15515_S1403	Hypertension	F	55	99.6258	62.0012	1050.92	T2	T	European	121	75	YES	1
PFC_15510_S1398	Hypertension	F	33	99.6258	62.0012	1149.77	H	H	European	152	94	NO	NA
PFC_15472_S1360	Hypertension	F	40	99.6258	62.0012	1200.57	H	H	European	136	89	YES	1
PFC_15452_S1340	Hypertension	F	36	99.6258	62.0012	1211.75	H2a5	H	European	135	93	NA	NA
PFC_15451_S1339	Hypertension	F	61	99.6258	62.0012	1241.98	H+195	H	European	214	112	NO	1
PFC_15448_S1336	Hypertension	F	37	99.6258	62.0012	753.089	T2b	T	European	155	109	NO	NA
PFC_15499_S1387	Hypertension	M	47	99.6258	62.0012	1132.46	J	J	European	135	87	NO	1
PFC_15492_S1380	Hypertension	F	33	99.6258	62.0012	809.913	J1c	J	European	129	83	NO	1
PFC_15445_S1333	Hypertension	M	64	99.6258	62.0012	874.215	H5a	H	European	146	92	NA	NA
PFC_15444_S1332	Hypertension	F	33	99.6258	62.0012	1051.34	H24	H	European	143	99	NA	NA
PFC_15310_S1198	Hypertension	F	44	99.6258	62.0012	1149.57	J1c	J	European	152	92	NO	1
PFC_15336_S1224	Hypertension	M	82	99.6258	62.0012	936.354	H2a2b1a	H	European	157	94	NA	NA
PFC_15274_S1162	Hypertension	F	64	99.6258	62.0012	1074.89	H55+153	H	European	148	91	NO	1
PFC_15397_S1285	Hypertension	M	71	99.6258	62.0012	1100.88	T2b4a	T	European	175	92	NA	NA
PFC_15421_S1309	Hypertension	F	32	99.6258	62.0012	1107.58	J2b1	J	European	149	97	NO	NA
PFC_15382_S1270	Hypertension	F	38	99.6258	62.0012	1091.76	H5	H	European	117	73	NO	1
PFC_15380_S1268	Hypertension	M	31	99.6258	62.0012	1271.43	H1ak1	H	European	157	84	NO	1
PFC_14905_S793	Hypertension	F	61	99.6258	62.0012	1075.13	K1a1a	K	European	172	101	NA	NA
PFC_14909_S797	Hypertension	M	55	99.6258	62.0012	935.165	W1c1	W	European	157	102	NA	NA
PFC_14966_S854	Hypertension	F	52	99.6258	62.0012	1011.32	H1e2	H	European	145	94	NO	1
PFC_15106_S994	Hypertension	M	48	99.6318	61.0071	1263.08	H10f	H	European	166	110	NO	1
PFC_15098_S986	Hypertension	M	71	99.6318	61.0071	1273.57	H3	H	European	146	89	NO	1
PFC_15110_S998	Hypertension	F	62	99.6318	61.0071	1012.85	H1a	H	European	NA	NA	NA	NA
PFC_15047_S935	Hypertension	F	61	99.6318	61.0071	1060.7	T2+16189	T	European	136	81	NO	NA
PFC_15136_S1024	Hypertension	F	52	99.6318	61.0071	1046.29	T	T	European	105	74	NO	1
PFC_15195_S1083	Hypertension	M	48	99.6318	61.0071	1135.11	H1a1	H	European	150	95	NO	1
PFC_15221_S1109	Hypertension	F	69	99.6318	61.0071	1263.26	H1+16189	H	European	165	88	YES	1
PFC_15174_S1062	Hypertension	M	69	99.6318	61.0071	1030.29	H1c3	H	European	151	72	NO	NA
PFC_15539_S1427	Hypertension	M	36	99.6318	61.0071	1009.14	K1c2	K	European	149	97	NO	1
PFC_15567_S1455	Hypertension	M	40	99.6318	61.0071	1349.3	T2+150	T	European	155	100	YES	NA
PFC_15630_S1518	Hypertension	F	37	99.6318	61.0071	1090.16	W3a1	W	European	157	107	NO	NA
PFC_15734_S1889	Hypertension	M	48	99.6318	61.0071	1010.91	I	I	European	156	101	NO	NA
PFC_15337_S1225	Hypertension	M	62	99.6318	61.0071	691.602	X2c1	X	European	154	81	NO	1
PFC_15408_S1296	Hypertension	F	44	99.6318	61.0071	1056.25	T2	T	European	116	73	NO	1
PFC_15401_S1289	Hypertension	M	69	99.6318	61.0071	1227.83	H3z	H	European	200	101	NA	NA
PFC_15432_S1320	Hypertension	F	43	99.6318	61.0071	985.632	U3a'c	U	European	134	89	NA	NA
PFC_15427_S1315	Hypertension	F	64	99.6318	61.0071	1139.58	H+152	H	European	185	109	YES	1
PFC_15350_S1238	Hypertension	F	52	99.6318	61.0071	1041	H3	H	European	163	104	NO	NA
PFC_15381_S1269	Hypertension	F	53	99.6318	61.0071	1106.66	HV0+195	H	European	118	82	NO	1
PFC_14908_S796	Hypertension	F	64	99.6318	61.0071	1189.51	H55	H	European	167	92	NO	1
PFC_14969_S857	Hypertension	F	75	99.6318	61.0071	1035.94	H1a1c	H	European	97	62	NO	NA
PFC_14986_S874	Hypertension	F	62	99.6318	61.0071	1276.32	U4a1b2	U	European	146	98	NO	NA
PFC_14838_S726	Hypertension	F	49	99.6318	61.0071	1230.97	T	T	European	170	93	NA	NA
PFC_14882_S770	Hypertension	M	48	99.6318	61.0071	930.484	H4a1a3	H	European	142	97	NO	NA
PFC_14895_S783	Hypertension	F	55	99.6318	61.0071	900.087	H66a	H	European	149	94	NO	1
PFC_13873_S145	Hypertension	M	71	99.6318	61.0071	1201.28	H	H	European	142	90	NO	1
PFC_15193_S1081	Hypertension	F	56	99.6318	61.0071	1119.93	L3e5b	L	African	189	97	NA	NA
PFC_15107_S995	Hypertension	F	58	99.6379	59.9963	1271.66	H	H	European	150	106	NO	NA
PFC_15149_S1037	Hypertension	M	45	99.6379	59.9963	1089.5	HV0+195	H	European	189	116	NO	1
PFC_15148_S1036	Hypertension	F	51	99.6379	59.9963	944.564	HV0	H	European	NA	NA	NO	1
PFC_15563_S1451	Hypertension	F	41	99.6379	59.9963	1042	H1a1	H	European	138	91	NO	1
PFC_15560_S1448	Hypertension	M	39	99.6379	59.9963	1161.99	H1+16189	H	European	149	96	YES	1
PFC_15277_S1165	Hypertension	M	49	99.6379	59.9963	1046.06	H+195	H	European	150	97	NO	1
PFC_14650_S538	Hypertension	M	54	99.6379	59.9963	1152.86	U5a1f1	U	European	154	96	NO	1
PFC_14640_S528	Hypertension	F	73	99.6379	59.9963	1222.39	J1c+16261	J	European	151	78	NA	NA
PFC_13904_S176	Hypertension	F	65	99.6379	59.9963	952.582	J1c	J	European	141	87	NO	1
PFC_13879_S151	Hypertension	M	71	99.6379	59.9963	1014.3	H15a1	H	European	190	107	NO	1
PFC_14610_S498	Hypertension	M	56	99.6379	59.9963	1097.96	U5b1c2b	U	European	153	99	NA	NA
PFC_13856_S128	Hypertension	F	58	99.6439	59.0022	1031.72	H100	H	European	120	79	YES	1
PFC_15561_S1449	Hypertension	F	41	99.6439	59.0022	1018.68	T	T	European	139	96	NA	NA
PFC_15733_S1888	Hypertension	F	47	99.6439	59.0022	1034.79	J1c	J	European	142	95	NO	1
PFC_15590_S1478	Hypertension	F	40	99.6439	59.0022	1358.02	J1c1	J	European	133	83	NO	1
PFC_15583_S1471	Hypertension	F	56	99.6439	59.0022	1008.12	T	T	European	154	100	NO	1
PFC_15574_S1462	Hypertension	F	55	99.6439	59.0022	1249.09	U5a1a1	U	European	161	101	NO	1
PFC_15594_S1482	Hypertension	F	50	99.6439	59.0022	1417.09	W3a1c	W	European	144	104	NO	1
PFC_15597_S1485	Hypertension	F	34	99.6439	59.0022	1162.24	K1a3a	K	European	131	79	NA	NA
PFC_14716_S604	Hypertension	M	58	99.6439	59.0022	749.734	H2a2a	H	European	166	103	NO	1
PFC_14660_S548	Hypertension	F	53	99.6439	59.0022	1152.51	H1c	H	European	119	86	NA	NA
PFC_14624_S512	Hypertension	M	52	99.6439	59.0022	1067.79	H6a1b	H	European	168	101	NO	1
PFC_14625_S513	Hypertension	M	46	99.6439	59.0022	1050.29	H1u	H	European	139	94	YES	1
PFC_14636_S524	Hypertension	M	47	99.6439	59.0022	1144.59	W3a1	W	European	136	92	NO	NA
PFC_14828_S716	Hypertension	M	57	99.6439	59.0022	1380.41	U5a1a1	U	European	165	108	NA	NA
PFC_14885_S773	Hypertension	M	69	99.6439	59.0022	1043.93	U4c2a	U	European	171	93	NA	NA
PFC_14863_S751	Hypertension	F	61	99.6439	59.0022	1262.18	K1c2	K	European	126	76	NO	1
PFC_13903_S175	Hypertension	F	59	99.6439	59.0022	978.841	J	J	European	117	67	NO	1
PFC_13868_S140	Hypertension	M	62	99.6439	59.0022	981.293	H6a1a2b1	H	European	140	82	NO	1
PFC_13921_S193	Hypertension	F	57	99.6439	59.0022	967.245	H2a2a	H	European	138	85	NO	1
PFC_14394_S474	Hypertension	F	69	99.6439	59.0022	1072.57	H3+152	H	European	153	79	NO	1
PFC_14596_S484	Hypertension	M	43	99.6439	59.0022	1033.03	T2	T	European	122	78	NO	1
PFC_14315_S395	Hypertension	M	71	99.6439	59.0022	826.534	J2a1a1a	J	European	141	94	NO	1
PFC_15080_S968	Hypertension	M	54	99.6499	58.0081	1026.54	H1+16189	H	European	163	112	NO	1
PFC_15143_S1031	Hypertension	M	52	99.6499	58.0081	1547.07	H	H	European	169	108	NO	1
PFC_13826_S98	Hypertension	M	53	99.6499	58.0081	910.067	U5a2b2	U	European	123	72	NO	1
PFC_13837_S109	Hypertension	F	64	99.6499	58.0081	1051.19	HV0	H	European	134	78	NO	1
PFC_15568_S1456	Hypertension	M	39	99.6499	58.0081	1210.27	H1c	H	European	165	106	NO	NA
PFC_15651_S1855	Hypertension	M	45	99.6499	58.0081	1053.95	U5a1b1c	U	European	149	94	YES	1
PFC_15571_S1459	Hypertension	M	48	99.6499	58.0081	1323.75	HV0	H	European	131	91	NO	1
PFC_15618_S1506	Hypertension	F	55	99.6499	58.0081	1261.46	H1e2	H	European	137	103	NO	1
PFC_14796_S684	Hypertension	F	64	99.6499	58.0081	956.294	T	T	European	158	92	NA	NA
PFC_14649_S537	Hypertension	F	62	99.6499	58.0081	1302.76	H7a1b	H	European	229	111	NO	1
PFC_14653_S541	Hypertension	M	42	99.6499	58.0081	1086.59	H+16311	H	European	124	92	NO	NA
PFC_14663_S551	Hypertension	F	71	99.6499	58.0081	1096.95	H+13708	H	European	125	86	NA	NA
PFC_14632_S520	Hypertension	F	60	99.6499	58.0081	1004.68	J2a1a1a	J	European	124	74	NO	1
PFC_14639_S527	Hypertension	M	58	99.6499	58.0081	1053.73	U5b	U	European	151	97	NO	1
PFC_14633_S521	Hypertension	M	55	99.6499	58.0081	1213.8	H1+16189	H	European	170	91	NO	1
PFC_14669_S557	Hypertension	F	53	99.6499	58.0081	1144.92	H2a1	H	European	152	101	NO	NA
PFC_14704_S592	Hypertension	F	58	99.6499	58.0081	980.44	T2b	T	European	143	82	NA	NA
PFC_14680_S568	Hypertension	F	46	99.6499	58.0081	854.072	T2	T	European	128	92	NO	1
PFC_14679_S567	Hypertension	F	46	99.6499	58.0081	945.515	H1c3a	H	European	138	88	NO	NA
PFC_14915_S803	Hypertension	M	75	99.6499	58.0081	948.199	H1f	H	European	170	92	NA	NA
PFC_14900_S788	Hypertension	M	75	99.6499	58.0081	802.903	J2a1a1a	J	European	172	117	NO	1
PFC_14844_S732	Hypertension	F	63	99.6499	58.0081	1143.22	U3a'c	U	European	147	85	NA	NA
PFC_14846_S734	Hypertension	M	76	99.6499	58.0081	1097.96	V1b	V	European	173	103	NA	NA
PFC_14830_S718	Hypertension	M	52	99.6499	58.0081	1220.73	H4a1	H	European	169	97	NO	NA
PFC_14889_S777	Hypertension	F	71	99.6499	58.0081	907.587	H5a1g	H	European	147	109	NO	NA
PFC_14861_S749	Hypertension	F	53	99.6499	58.0081	1046.64	H3ap	H	European	148	96	NA	NA
PFC_13891_S163	Hypertension	F	64	99.6499	58.0081	978.588	K1e	K	European	196	112	NO	1
PFC_13900_S172	Hypertension	F	68	99.6499	58.0081	1068.34	U5a2+16294	U	European	166	89	NO	1
PFC_13933_S205	Hypertension	F	54	99.6499	58.0081	709.924	I1a1	I	European	147	96	YES	NA
PFC_14612_S500	Hypertension	F	51	99.6499	58.0081	1176.73	J2b1	J	European	144	91	NO	1
PFC_14616_S504	Hypertension	F	71	99.6499	58.0081	1130.06	R	R	European	158	88	NA	NA
PFC_14389_S469	Hypertension	F	62	99.6499	58.0081	1035.46	X1	X	European	130	83	NO	1
PFC_14594_S482	Hypertension	F	47	99.6499	58.0081	895.931	H2a1a	H	European	166	96	NO	1
PFC_14323_S403	Hypertension	F	71	99.6499	58.0081	1167.16	H1+16189	H	European	211	115	NO	1
PFC_15108_S996	Hypertension	M	52	99.656	56.9974	694.555	U5a2a	U	European	157	104	YES	NA
PFC_15105_S993	Hypertension	F	37	99.656	56.9974	1003.5	H1c3	H	European	141	102	NO	1
PFC_15104_S992	Hypertension	F	45	99.656	56.9974	1101.32	H7a1	H	European	120	82	YES	1
PFC_15129_S1017	Hypertension	F	37	99.656	56.9974	1099.57	H4a1	H	European	171	116	NA	NA
PFC_15127_S1015	Hypertension	F	48	99.656	56.9974	1031.46	H1e2	H	European	186	103	NO	1
PFC_13817_S89	Hypertension	M	49	99.656	56.9974	948.477	V10a	V	European	169	102	NO	1
PFC_13844_S116	Hypertension	F	52	99.656	56.9974	1180.89	I	I	European	179	104	NO	1
PFC_13859_S131	Hypertension	F	69	99.656	56.9974	966.2	H13a2b2	H	European	155	79	YES	1
PFC_13860_S132	Hypertension	M	52	99.656	56.9974	783.021	H2a2a	H	European	147	96	YES	1
PFC_13828_S100	Hypertension	F	56	99.656	56.9974	1005.82	K1a10a	K	European	166	94	NO	1
PFC_13831_S103	Hypertension	M	76	99.656	56.9974	1180.52	T2b17a	T	European	157	99	YES	1
PFC_13835_S107	Hypertension	M	55	99.656	56.9974	970.809	H2a1b1	H	European	142	87	NO	NA
PFC_13829_S101	Hypertension	M	55	99.656	56.9974	1110.43	K1a10a	K	European	166	115	NO	1
PFC_15562_S1450	Hypertension	F	54	99.656	56.9974	1015.55	W1g	W	European	145	90	NO	1
PFC_15644_S1532	Hypertension	F	52	99.656	56.9974	1310.94	H2a2b1	H	European	136	91	NA	NA
PFC_15622_S1510	Hypertension	M	36	99.656	56.9974	1207.59	H4a1	H	European	146	103	YES	1
PFC_15674_S1864	Hypertension	M	53	99.656	56.9974	1053.09	J1b1a1a	J	European	153	94	NO	1
PFC_15576_S1464	Hypertension	F	34	99.656	56.9974	1158.71	J1b1b	J	European	132	90	NO	1
PFC_15616_S1504	Hypertension	F	52	99.656	56.9974	1128.51	H3+16311	H	European	180	110	NO	1
PFC_15605_S1493	Hypertension	M	53	99.656	56.9974	1057.54	T2	T	European	128	86	YES	1
PFC_14717_S605	Hypertension	M	59	99.656	56.9974	1020.77	K1b2b	K	European	188	101	NA	NA
PFC_14718_S606	Hypertension	F	73	99.656	56.9974	1028.35	H1bc	H	European	208	103	NA	NA
PFC_14728_S616	Hypertension	M	64	99.656	56.9974	831.911	H4a1	H	European	155	88	NA	NA
PFC_14729_S617	Hypertension	M	54	99.656	56.9974	900.102	K1a4a1	K	European	186	118	NA	NA
PFC_14764_S652	Hypertension	M	53	99.656	56.9974	940.663	K1a	K	European	158	97	NO	NA
PFC_14646_S534	Hypertension	F	55	99.656	56.9974	936.164	H1m1	H	European	180	105	YES	1
PFC_14662_S550	Hypertension	M	67	99.656	56.9974	1271.91	H1j5	H	European	177	85	YES	1
PFC_14664_S552	Hypertension	F	52	99.656	56.9974	1049.33	H10+(16093)	H	European	146	107	NA	NA
PFC_14628_S516	Hypertension	F	64	99.656	56.9974	934.812	H2a2b1a	H	European	164	90	NO	NA
PFC_14637_S525	Hypertension	M	46	99.656	56.9974	1200.02	U4c1	U	European	124	92	NO	NA
PFC_14804_S692	Hypertension	F	50	99.656	56.9974	1117.58	U2e1'2'3	U	European	160	105	NO	1
PFC_14673_S561	Hypertension	F	50	99.656	56.9974	889.76	X2b+226	X	European	153	91	NO	1
PFC_14674_S562	Hypertension	F	53	99.656	56.9974	963.325	H100	H	European	179	96	NO	1
PFC_14675_S563	Hypertension	M	64	99.656	56.9974	1043.66	X2b+226	X	European	133	83	NA	NA
PFC_14805_S693	Hypertension	M	72	99.656	56.9974	1204.01	K2a6	K	European	157	86	NO	1
PFC_14623_S511	Hypertension	F	44	99.656	56.9974	1009.85	I1a1	I	European	144	103	NO	1
PFC_14842_S730	Hypertension	M	41	99.656	56.9974	1132.64	HV6	H	European	131	88	NO	1
PFC_14843_S731	Hypertension	F	60	99.656	56.9974	1120.16	H1c1a	H	European	157	98	NA	NA
PFC_14852_S740	Hypertension	M	61	99.656	56.9974	1224.99	H6a1b	H	European	179	101	NA	NA
PFC_14854_S742	Hypertension	F	50	99.656	56.9974	1270.64	H3v	H	European	141	94	NA	NA
PFC_14620_S508	Hypertension	M	70	99.656	56.9974	1156.42	J1b1a1a	J	European	156	96	NA	NA
PFC_13981_S253	Hypertension	F	50	99.656	56.9974	628.566	U	U	European	139	90	NO	1
PFC_13896_S168	Hypertension	M	66	99.656	56.9974	826.026	H3	H	European	143	88	NA	NA
PFC_13899_S171	Hypertension	F	69	99.656	56.9974	927.148	H1ap1	H	European	173	105	NO	0
PFC_13880_S152	Hypertension	F	73	99.656	56.9974	838.523	H2a2a	H	European	141	76	NO	1
PFC_13910_S182	Hypertension	M	68	99.656	56.9974	938.078	H2a2a	H	European	195	104	NO	1
PFC_13911_S183	Hypertension	F	62	99.656	56.9974	1033.52	U5a1e	U	European	165	96	NO	1
PFC_13915_S187	Hypertension	M	68	99.656	56.9974	962.12	H2a2a	H	European	170	109	NO	NA
PFC_14367_S447	Hypertension	F	60	99.656	56.9974	1056.41	V1b	V	European	132	87	YES	1
PFC_14603_S491	Hypertension	F	50	99.656	56.9974	1117.75	H1av1	H	European	140	104	NO	NA
PFC_14608_S496	Hypertension	F	51	99.656	56.9974	1028.5	J1c1g	J	European	167	96	NO	1
PFC_14321_S401	Hypertension	M	60	99.656	56.9974	899.588	T2+150	T	European	141	99	NO	1
PFC_14318_S398	Hypertension	M	56	99.656	56.9974	1319.51	H5a1	H	European	139	81	NO	1
PFC_14311_S391	Hypertension	F	65	99.656	56.9974	995.511	H1e2	H	European	147	85	YES	1
PFC_14312_S392	Hypertension	F	65	99.656	56.9974	916.034	K1c2	K	European	159	85	NO	1
PFC_14790_S678	Hypertension	M	64	99.656	56.9974	1084.07	N1a1a1a2	N	Asian	209	103	NA	NA
PFC_15153_S1041	Hypertension	F	53	99.662	56.0032	1030.4	U5a1b1a	U	European	130	78	NO	1
PFC_15164_S1052	Hypertension	F	40	99.662	56.0032	1041.03	H+16311	H	European	187	123	NO	1
PFC_15167_S1055	Hypertension	F	48	99.662	56.0032	1103.99	H+152	H	European	193	110	NO	1
PFC_13779_S51	Hypertension	M	50	99.662	56.0032	842.947	I2c	I	European	174	118	YES	NA
PFC_13781_S53	Hypertension	M	57	99.662	56.0032	989.372	H39a1	H	European	167	93	NO	1
PFC_13848_S120	Hypertension	M	59	99.662	56.0032	980.887	U5b1c2b	U	European	151	86	NO	NA
PFC_13854_S126	Hypertension	M	52	99.662	56.0032	1101.19	I1a1	I	European	167	96	YES	NA
PFC_13825_S97	Hypertension	M	73	99.662	56.0032	839.558	H10+(16093)	H	European	140	79	NO	0
PFC_15559_S1447	Hypertension	F	45	99.662	56.0032	1051.97	K1a+195	K	European	121	84	NO	1
PFC_15553_S1441	Hypertension	M	43	99.662	56.0032	1159.83	HV0	H	European	185	107	NO	NA
PFC_15645_S1533	Hypertension	F	56	99.662	56.0032	1143.43	H1e1a	H	European	171	101	YES	1
PFC_15649_S1853	Hypertension	M	40	99.662	56.0032	1276.8	H1c	H	European	153	105	NO	1
PFC_15721_S1883	Hypertension	F	33	99.662	56.0032	970.664	H10+(16093)	H	European	142	101	NO	NA
PFC_15686_S1869	Hypertension	F	39	99.662	56.0032	873.754	V16	V	European	157	101	NO	NA
PFC_15619_S1507	Hypertension	M	55	99.662	56.0032	1038.23	U4'9	U	European	152	100	NO	NA
PFC_15588_S1476	Hypertension	F	32	99.662	56.0032	1102.09	HV0	H	European	160	109	NO	NA
PFC_15579_S1467	Hypertension	F	52	99.662	56.0032	1393.99	HV0e	H	European	104	69	NO	1
PFC_15580_S1468	Hypertension	M	21	99.662	56.0032	1378.56	K2a	K	European	154	84	NO	1
PFC_15609_S1497	Hypertension	M	58	99.662	56.0032	1195.69	H26a1a1	H	European	143	94	YES	1
PFC_14753_S641	Hypertension	F	56	99.662	56.0032	1174.22	K1c1g	K	European	151	97	NA	NA
PFC_14727_S615	Hypertension	F	62	99.662	56.0032	858.256	U5a1a2b	U	European	171	98	YES	NA
PFC_14789_S677	Hypertension	M	63	99.662	56.0032	670.805	J1b1a1	J	European	190	113	NA	NA
PFC_14648_S536	Hypertension	F	48	99.662	56.0032	1059.06	H16	H	European	148	106	NO	1
PFC_14652_S540	Hypertension	F	62	99.662	56.0032	963.436	J1c	J	European	171	99	NA	NA
PFC_14670_S558	Hypertension	M	52	99.662	56.0032	1144.15	U5a	U	European	147	104	NO	1
PFC_14671_S559	Hypertension	F	63	99.662	56.0032	1033.3	T2	T	European	126	67	NO	1
PFC_14678_S566	Hypertension	F	49	99.662	56.0032	916.646	K1a1	K	European	175	97	NO	1
PFC_14682_S570	Hypertension	F	61	99.662	56.0032	891.544	W5a1a1a	W	European	161	96	NO	NA
PFC_14927_S815	Hypertension	F	61	99.662	56.0032	1222.19	K1	K	European	185	107	NO	1
PFC_14947_S835	Hypertension	F	58	99.662	56.0032	882.139	I2c	I	European	142	83	NO	1
PFC_14816_S704	Hypertension	F	75	99.662	56.0032	1273.79	H5b2	H	European	165	93	NO	NA
PFC_14823_S711	Hypertension	M	46	99.662	56.0032	1085.36	H5	H	European	121	84	NO	NA
PFC_14887_S775	Hypertension	F	60	99.662	56.0032	869.76	K1a4a1b1	K	European	140	101	NO	1
PFC_13993_S265	Hypertension	F	38	99.662	56.0032	987.264	U	U	European	160	102	NO	NA
PFC_13890_S162	Hypertension	M	70	99.662	56.0032	1031.12	HV0	H	European	184	99	NO	1
PFC_13885_S157	Hypertension	M	68	99.662	56.0032	1250.22	T2b2b	T	European	175	106	YES	1
PFC_13870_S142	Hypertension	F	49	99.662	56.0032	1280.32	H	H	European	130	85	NO	1
PFC_14382_S462	Hypertension	F	55	99.662	56.0032	1075.56	HV0	H	European	142	96	NO	1
PFC_14606_S494	Hypertension	F	45	99.662	56.0032	998.675	J2a1a1a	J	European	152	105	NA	NA
PFC_14599_S487	Hypertension	F	50	99.662	56.0032	958.121	H1ak	H	European	148	93	NO	1
PFC_14396_S476	Hypertension	F	58	99.662	56.0032	806.298	H3+16189	H	European	145	84	NA	NA
PFC_14061_S333	Hypertension	M	58	99.662	56.0032	965.7	T2b	T	European	186	128	NO	1
PFC_14322_S402	Hypertension	M	72	99.662	56.0032	919.942	H6a1a	H	European	192	112	NO	1
PFC_15151_S1039	Hypertension	F	55	99.6681	54.9925	875.612	H3	H	European	153	99	NA	NA
PFC_13791_S63	Hypertension	F	52	99.6681	54.9925	979.557	J1c	J	European	154	92	NO	1
PFC_13818_S90	Hypertension	F	67	99.6681	54.9925	1056.21	T2	T	European	156	98	YES	1
PFC_13836_S108	Hypertension	F	69	99.6681	54.9925	876.872	H2a2a	H	European	154	90	NO	NA
PFC_13755_S27	Hypertension	M	58	99.6681	54.9925	900.138	J1c	J	European	132	81	NO	1
PFC_15642_S1530	Hypertension	M	51	99.6681	54.9925	1212.56	H+16311	H	European	128	82	NA	NA
PFC_15632_S1520	Hypertension	M	45	99.6681	54.9925	1007.09	J1b1a1+146	J	European	149	107	NO	1
PFC_15725_S1887	Hypertension	F	54	99.6681	54.9925	1192.78	J2b1a1a	J	European	128	78	NA	NA
PFC_15593_S1481	Hypertension	F	50	99.6681	54.9925	1033.6	T2b3+151	T	European	136	95	NO	1
PFC_15601_S1489	Hypertension	M	50	99.6681	54.9925	1058.9	J1c8a	J	European	164	80	NO	1
PFC_14794_S682	Hypertension	M	49	99.6681	54.9925	947.639	K1c1d	K	European	151	106	NO	1
PFC_14693_S581	Hypertension	M	63	99.6681	54.9925	905.125	K1c1	K	European	143	96	NA	NA
PFC_14924_S812	Hypertension	M	46	99.6681	54.9925	1324.12	H1c4	H	European	145	103	NA	NA
PFC_14937_S825	Hypertension	F	70	99.6681	54.9925	1239.52	H+152	H	European	161	88	NO	1
PFC_14848_S736	Hypertension	M	52	99.6681	54.9925	990.698	H+152	H	European	166	102	NA	NA
PFC_14817_S705	Hypertension	F	70	99.6681	54.9925	1243.99	U5a1a2a1	U	European	165	85	NO	1
PFC_14820_S708	Hypertension	M	62	99.6681	54.9925	1067.13	K1a	K	European	168	92	NA	NA
PFC_14888_S776	Hypertension	M	69	99.6681	54.9925	920.091	K1a4a	K	European	165	97	NO	1
PFC_14866_S754	Hypertension	F	67	99.6681	54.9925	1296.9	H10+(16093)	H	European	130	81	YES	1
PFC_14865_S753	Hypertension	M	64	99.6681	54.9925	1095.66	J1c1	J	European	194	92	NO	1
PFC_13963_S235	Hypertension	F	66	99.6681	54.9925	1110.92	U6a3b	U	European	124	73	NO	1
PFC_13971_S243	Hypertension	F	61	99.6681	54.9925	1378.09	H2a	H	European	151	90	NO	1
PFC_13978_S250	Hypertension	M	61	99.6681	54.9925	1292.88	H+16129	H	European	161	104	NA	NA
PFC_13954_S226	Hypertension	M	52	99.6681	54.9925	1212.88	T2	T	European	134	77	NA	NA
PFC_13906_S178	Hypertension	F	68	99.6681	54.9925	877.475	K1a+195	K	European	143	72	NO	1
PFC_13867_S139	Hypertension	F	63	99.6681	54.9925	1055.17	H1c1	H	European	132	88	NO	1
PFC_13946_S218	Hypertension	M	70	99.6681	54.9925	1259.43	U6a+16189	U	European	173	101	NO	1
PFC_13914_S186	Hypertension	F	50	99.6681	54.9925	784.106	K2a3	K	European	117	70	NO	1
PFC_14379_S459	Hypertension	F	46	99.6681	54.9925	1238.53	I2a2	I	European	151	98	YES	1
PFC_14617_S505	Hypertension	F	57	99.6681	54.9925	983.488	H+195	H	European	160	104	NO	1
PFC_14391_S471	Hypertension	M	71	99.6681	54.9925	1117.02	U3a'c	U	European	190	95	NO	1
PFC_14091_S363	Hypertension	F	29	99.6681	54.9925	1077.08	H63	H	European	141	97	NA	NA
PFC_14338_S418	Hypertension	F	50	99.6681	54.9925	1056.89	H3am	H	European	143	88	NA	NA
PFC_14334_S414	Hypertension	F	50	99.6681	54.9925	1253.24	H1an	H	European	158	122	YES	1
PFC_14308_S388	Hypertension	F	68	99.6681	54.9925	1038.03	I2'3	I	European	137	86	NO	1
PFC_15093_S981	Hypertension	F	56	99.6741	53.9984	1204.22	J	J	European	175	96	YES	1
PFC_15081_S969	Hypertension	F	38	99.6741	53.9984	1266.04	I2'3	I	European	128	89	NO	1
PFC_15139_S1027	Hypertension	F	53	99.6741	53.9984	1048.82	H+195+146	H	European	126	74	NO	1
PFC_13807_S79	Hypertension	F	51	99.6741	53.9984	977.153	T2g2a	T	European	128	85	NO	1
PFC_13782_S54	Hypertension	M	46	99.6741	53.9984	1148.73	H	H	European	174	106	NO	1
PFC_13846_S118	Hypertension	F	63	99.6741	53.9984	848.284	U5a1a1	U	European	138	77	NO	NA
PFC_13858_S130	Hypertension	F	47	99.6741	53.9984	921.128	H+16129	H	European	138	95	NA	NA
PFC_13838_S110	Hypertension	F	63	99.6741	53.9984	1016.77	J2a1a1e	J	European	169	109	NO	1
PFC_15624_S1512	Hypertension	F	36	99.6741	53.9984	938.228	X2b+226	X	European	146	91	NO	1
PFC_15677_S1867	Hypertension	M	62	99.6741	53.9984	1212.2	J1c2c	J	European	136	83	NA	NA
PFC_15586_S1474	Hypertension	F	44	99.6741	53.9984	1091.89	U5b2a1b	U	European	125	88	NO	1
PFC_14737_S625	Hypertension	M	54	99.6741	53.9984	928.18	H1as1a	H	European	160	107	NA	NA
PFC_14740_S628	Hypertension	F	57	99.6741	53.9984	1300.62	H	H	European	177	97	NA	NA
PFC_14752_S640	Hypertension	M	54	99.6741	53.9984	1109.2	J1c	J	European	167	102	NO	1
PFC_14761_S649	Hypertension	M	63	99.6741	53.9984	938.636	H18b	H	European	163	103	NA	NA
PFC_14647_S535	Hypertension	M	63	99.6741	53.9984	1114.27	I	I	European	169	94	NO	1
PFC_14629_S517	Hypertension	F	58	99.6741	53.9984	1146.32	H2a2a1c	H	European	162	104	NA	NA
PFC_14807_S695	Hypertension	F	61	99.6741	53.9984	1067.31	U5b2a2b1	U	European	157	97	NO	NA
PFC_14919_S807	Hypertension	F	60	99.6741	53.9984	1062.99	J1b1a1	J	European	156	95	NO	1
PFC_14834_S722	Hypertension	M	53	99.6741	53.9984	979.672	T2b	T	European	132	83	NO	1
PFC_14839_S727	Hypertension	F	75	99.6741	53.9984	1019.26	J1c1a	J	European	186	93	NO	NA
PFC_13958_S230	Hypertension	F	66	99.6741	53.9984	962.42	T2b3b	T	European	150	89	NO	1
PFC_13872_S144	Hypertension	F	53	99.6741	53.9984	952.716	K1a+195	K	European	158	100	YES	NA
PFC_13951_S223	Hypertension	F	70	99.6741	53.9984	1373.49	R0	R	European	117	79	NO	1
PFC_14609_S497	Hypertension	M	69	99.6741	53.9984	888.764	H11a	H	European	183	102	NA	NA
PFC_14611_S499	Hypertension	F	56	99.6741	53.9984	898.476	H1c	H	European	180	107	NO	NA
PFC_14618_S506	Hypertension	M	42	99.6741	53.9984	986.546	H17	H	European	149	101	NO	1
PFC_14597_S485	Hypertension	M	54	99.6741	53.9984	1098.17	H1c3	H	European	172	96	NO	1
PFC_14392_S472	Hypertension	M	72	99.6741	53.9984	1125.46	U5b2a1a1	U	European	158	90	NO	1
PFC_14397_S477	Hypertension	F	65	99.6741	53.9984	798.041	H+16311	H	European	183	95	NA	NA
PFC_14399_S479	Hypertension	F	64	99.6741	53.9984	1207.26	J1c	J	European	155	93	NA	NA
PFC_14073_S345	Hypertension	F	43	99.6741	53.9984	1243.25	U	U	European	154	90	NO	NA
PFC_14325_S405	Hypertension	F	52	99.6741	53.9984	815.61	U5a1a2a1	U	European	141	83	NO	NA
PFC_14310_S390	Hypertension	F	65	99.6741	53.9984	928.555	H11	H	European	149	84	NO	1
PFC_14808_S696	Hypertension	M	53	99.6741	53.9984	974.064	M1a3b	M	Asian	168	104	NO	1
PFC_15120_S1008	Hypertension	F	55	99.6801	53.0042	1206.54	W5	W	European	132	83	NO	1
PFC_15082_S970	Hypertension	M	48	99.6801	53.0042	909.481	U5b1d1c	U	European	142	94	NO	1
PFC_15155_S1043	Hypertension	F	45	99.6801	53.0042	904.135	H3h	H	European	135	83	NO	1
PFC_13803_S75	Hypertension	M	55	99.6801	53.0042	1122.33	U2e1a1	U	European	136	88	NO	1
PFC_13812_S84	Hypertension	F	69	99.6801	53.0042	1009.04	H7b	H	European	146	81	NO	1
PFC_13788_S60	Hypertension	F	52	99.6801	53.0042	1010.6	U5b2a2b1	U	European	147	90	NO	NA
PFC_13842_S114	Hypertension	M	55	99.6801	53.0042	1084.88	K2a3a1	K	European	128	88	NO	1
PFC_13850_S122	Hypertension	M	63	99.6801	53.0042	898.117	I	I	European	154	103	NO	NA
PFC_13851_S123	Hypertension	F	62	99.6801	53.0042	1121.24	T2	T	European	148	93	NO	1
PFC_13820_S92	Hypertension	M	40	99.6801	53.0042	1039.48	H2a2a	H	European	228	118	NO	1
PFC_13745_S17	Hypertension	F	45	99.6801	53.0042	886.066	U5a1a1	U	European	162	102	NO	1
PFC_15643_S1531	Hypertension	F	58	99.6801	53.0042	1028.65	K1a1	K	European	144	87	NO	1
PFC_15620_S1508	Hypertension	F	53	99.6801	53.0042	1128.19	I4a1	I	European	132	91	NO	1
PFC_15676_S1866	Hypertension	F	45	99.6801	53.0042	1122.78	HV15	H	European	143	103	NO	1
PFC_15675_S1865	Hypertension	M	48	99.6801	53.0042	1261.86	H1c	H	European	152	101	NO	1
PFC_15661_S1858	Hypertension	F	56	99.6801	53.0042	836.613	U5b2b1a1	U	European	155	92	NA	NA
PFC_15617_S1505	Hypertension	F	37	99.6801	53.0042	1138.31	J1b1a1	J	European	125	81	NO	1
PFC_15584_S1472	Hypertension	M	58	99.6801	53.0042	1264.67	H7c	H	European	145	90	YES	1
PFC_15581_S1469	Hypertension	M	47	99.6801	53.0042	1085.61	U5b1+16189+@16192	U	European	127	91	NO	1
PFC_15578_S1466	Hypertension	M	52	99.6801	53.0042	1354.93	K2a4	K	European	130	88	YES	1
PFC_14742_S630	Hypertension	F	69	99.6801	53.0042	1069.79	U5b2a2b1	U	European	164	84	NA	NA
PFC_14750_S638	Hypertension	F	69	99.6801	53.0042	1059.22	J1c	J	European	174	99	NA	NA
PFC_14726_S614	Hypertension	F	50	99.6801	53.0042	816.457	U8b1b	U	European	147	60	NO	1
PFC_14800_S688	Hypertension	F	51	99.6801	53.0042	1082.47	K1b1a1	K	European	134	89	NA	NA
PFC_14634_S522	Hypertension	F	68	99.6801	53.0042	1018.46	H+152	H	European	165	99	NO	1
PFC_14694_S582	Hypertension	M	56	99.6801	53.0042	1029.7	U5a1h	U	European	151	97	NO	1
PFC_14685_S573	Hypertension	F	61	99.6801	53.0042	992.39	I1d	I	European	150	91	NO	NA
PFC_14913_S801	Hypertension	M	48	99.6801	53.0042	966.645	H7a1a	H	European	154	110	NA	NA
PFC_14948_S836	Hypertension	F	61	99.6801	53.0042	1299.46	U5a1a1	U	European	138	94	NA	NA
PFC_14825_S713	Hypertension	F	64	99.6801	53.0042	1107.24	T	T	European	170	98	NA	NA
PFC_14826_S714	Hypertension	F	68	99.6801	53.0042	1369.33	U5a1b1c	U	European	167	103	NA	NA
PFC_14856_S744	Hypertension	F	66	99.6801	53.0042	809.933	H2a2a	H	European	122	65	NO	1
PFC_13984_S256	Hypertension	M	56	99.6801	53.0042	1055.26	HV0	H	European	166	109	YES	1
PFC_13982_S254	Hypertension	F	56	99.6801	53.0042	1240.16	J1c	J	European	184	89	NO	1
PFC_13966_S238	Hypertension	F	52	99.6801	53.0042	1309.64	T	T	European	150	106	NO	NA
PFC_14039_S311	Hypertension	F	62	99.6801	53.0042	1032.81	I1a1b	I	European	137	87	YES	1
PFC_14047_S319	Hypertension	M	51	99.6801	53.0042	1008.8	T2a1a	T	European	136	102	NO	1
PFC_14017_S289	Hypertension	M	74	99.6801	53.0042	1217.51	J	J	European	135	93	NO	NA
PFC_14020_S292	Hypertension	F	41	99.6801	53.0042	975.96	H3	H	European	164	111	NA	NA
PFC_13893_S165	Hypertension	M	67	99.6801	53.0042	825.825	W5a1	W	European	152	86	YES	1
PFC_13901_S173	Hypertension	F	50	99.6801	53.0042	1152.33	H3g1b	H	European	149	99	NO	1
PFC_13902_S174	Hypertension	M	50	99.6801	53.0042	1298.34	U3a'c	U	European	150	86	NO	1
PFC_13869_S141	Hypertension	M	54	99.6801	53.0042	872.021	T2g2a	T	European	153	93	NO	1
PFC_13884_S156	Hypertension	M	69	99.6801	53.0042	842.041	H2a2a	H	European	125	76	NO	1
PFC_13940_S212	Hypertension	F	66	99.6801	53.0042	852.685	J1c1b1a1	J	European	134	81	NA	NA
PFC_13949_S221	Hypertension	M	65	99.6801	53.0042	1003.23	J1c	J	European	137	91	NO	1
PFC_13909_S181	Hypertension	F	54	99.6801	53.0042	818.481	W5a1a1	W	European	166	97	NO	NA
PFC_14368_S448	Hypertension	F	53	99.6801	53.0042	1221.37	J1c	J	European	117	82	NO	1
PFC_14359_S439	Hypertension	M	62	99.6801	53.0042	1087.8	T2a1a2	T	European	169	91	NO	NA
PFC_14351_S431	Hypertension	F	51	99.6801	53.0042	1095.49	U5a1h	U	European	158	96	NA	NA
PFC_14358_S438	Hypertension	M	69	99.6801	53.0042	1364.76	U5a1+@16192	U	European	144	94	NO	1
PFC_14614_S502	Hypertension	F	53	99.6801	53.0042	1145.07	T2b19	T	European	148	101	NO	1
PFC_14097_S369	Hypertension	M	66	99.6801	53.0042	795.807	J1c1	J	European	212	114	YES	1
PFC_14078_S350	Hypertension	F	66	99.6801	53.0042	808.453	U5a1a1	U	European	163	84	NO	1
PFC_14103_S375	Hypertension	M	75	99.6801	53.0042	1048.35	T2	T	European	168	83	NO	NA
PFC_14336_S416	Hypertension	F	59	99.6801	53.0042	1015.98	H	H	European	151	104	NO	1
PFC_14837_S725	Hypertension	F	59	99.6801	53.0042	1214.07	P1	P	Asian	143	94	YES	1
PFC_14876_S764	Hypertension	F	62	99.6801	53.0042	1253.27	L3d2	L	African	121	80	NA	NA
PFC_15091_S979	Hypertension	F	54	99.6862	51.9935	1255.64	H1c13	H	European	115	70	NO	1
PFC_15166_S1054	Hypertension	F	56	99.6862	51.9935	801.237	H5a4a1	H	European	130	81	NO	NA
PFC_13811_S83	Hypertension	F	53	99.6862	51.9935	856.141	HV0	H	European	164	96	NO	1
PFC_13806_S78	Hypertension	F	45	99.6862	51.9935	992.823	HV9a1	H	European	126	96	NO	1
PFC_13786_S58	Hypertension	M	67	99.6862	51.9935	1138.39	J2b1	J	European	164	89	NO	1
PFC_13773_S45	Hypertension	M	54	99.6862	51.9935	1187.69	H1c	H	European	187	98	YES	1
PFC_13819_S91	Hypertension	M	39	99.6862	51.9935	896.342	T2b+152	T	European	134	96	NA	NA
PFC_13845_S117	Hypertension	F	73	99.6862	51.9935	1101.8	T2b4a	T	European	158	84	NO	1
PFC_13821_S93	Hypertension	F	47	99.6862	51.9935	1066.39	J	J	European	116	83	NO	1
PFC_13833_S105	Hypertension	M	64	99.6862	51.9935	838.809	T2b	T	European	157	98	NO	1
PFC_13772_S44	Hypertension	F	49	99.6862	51.9935	1155.95	HV0	H	European	165	102	NO	1
PFC_13730_S2	Hypertension	F	54	99.6862	51.9935	846.473	W	W	European	141	98	NO	1
PFC_15555_S1443	Hypertension	F	42	99.6862	51.9935	1212.93	J1c2b1	J	European	147	97	YES	NA
PFC_15646_S1534	Hypertension	M	41	99.6862	51.9935	1076.3	H5a1	H	European	140	88	NO	1
PFC_15626_S1514	Hypertension	M	44	99.6862	51.9935	1306.36	H1c3	H	European	129	86	NO	NA
PFC_15625_S1513	Hypertension	M	34	99.6862	51.9935	1264.35	H5+16192	H	European	147	82	NO	1
PFC_15722_S1884	Hypertension	F	60	99.6862	51.9935	1133.19	J1b1a1	J	European	141	99	NA	NA
PFC_15592_S1480	Hypertension	M	43	99.6862	51.9935	1065.91	K2b1	K	European	154	92	NO	1
PFC_15595_S1483	Hypertension	F	47	99.6862	51.9935	1148.22	H	H	European	124	84	NO	1
PFC_15613_S1501	Hypertension	M	55	99.6862	51.9935	991.681	U5b1d1c	U	European	155	103	NO	NA
PFC_15602_S1490	Hypertension	F	50	99.6862	51.9935	1193.76	H3+152	H	European	138	79	NO	1
PFC_15736_S1891	Hypertension	F	50	99.6862	51.9935	1200.76	U5a1+@16192	U	European	146	93	NO	1
PFC_14741_S629	Hypertension	F	69	99.6862	51.9935	1243.65	H1i2a	H	European	91	64	NA	NA
PFC_14765_S653	Hypertension	M	58	99.6862	51.9935	1029.6	U5a1b1	U	European	152	95	NO	1
PFC_14766_S654	Hypertension	M	77	99.6862	51.9935	1112.35	J1c	J	European	201	87	YES	NA
PFC_14775_S663	Hypertension	M	70	99.6862	51.9935	1039.73	H1c	H	European	134	98	NA	NA
PFC_14777_S665	Hypertension	F	58	99.6862	51.9935	923.193	J2b1	J	European	144	90	NA	NA
PFC_14658_S546	Hypertension	F	55	99.6862	51.9935	1055.06	H	H	European	185	107	YES	1
PFC_14626_S514	Hypertension	M	53	99.6862	51.9935	1175.16	U4c1	U	European	172	109	YES	NA
PFC_14630_S518	Hypertension	F	45	99.6862	51.9935	1055.21	U2e1'2'3	U	European	150	100	NO	NA
PFC_14936_S824	Hypertension	F	59	99.6862	51.9935	1351.88	H2a1a	H	European	147	84	NA	NA
PFC_14971_S859	Hypertension	F	67	99.6862	51.9935	1022.03	J	J	European	177	107	NA	NA
PFC_14972_S860	Hypertension	F	70	99.6862	51.9935	1065.31	H6a1a	H	European	152	88	NA	NA
PFC_14974_S862	Hypertension	F	57	99.6862	51.9935	1099.54	H1n	H	European	130	77	NA	NA
PFC_14950_S838	Hypertension	M	73	99.6862	51.9935	901.008	H3+152	H	European	144	82	NA	NA
PFC_14959_S847	Hypertension	M	61	99.6862	51.9935	1172.45	H5b1	H	European	153	102	NA	NA
PFC_14960_S848	Hypertension	F	67	99.6862	51.9935	1212.94	K2b1a2	K	European	172	103	NO	1
PFC_14961_S849	Hypertension	F	73	99.6862	51.9935	1111.02	H1b1e	H	European	142	83	NA	NA
PFC_14845_S733	Hypertension	M	50	99.6862	51.9935	839.003	T1a1'3	T	European	169	111	NA	NA
PFC_14810_S698	Hypertension	M	59	99.6862	51.9935	1222.36	J1c2b1	J	European	152	102	NA	NA
PFC_14811_S699	Hypertension	F	67	99.6862	51.9935	1239.04	H+195+146	H	European	130	73	NA	NA
PFC_14829_S717	Hypertension	F	53	99.6862	51.9935	1185.51	K1c2	K	European	182	126	NA	NA
PFC_14819_S707	Hypertension	M	63	99.6862	51.9935	1216.03	HV9a1	H	European	116	75	YES	NA
PFC_14855_S743	Hypertension	F	65	99.6862	51.9935	1225.79	U5b2c2	U	European	168	102	NO	NA
PFC_13863_S135	Hypertension	F	76	99.6862	51.9935	964.513	HV0	H	European	162	94	NO	1
PFC_13983_S255	Hypertension	M	46	99.6862	51.9935	871.757	U3a'c	U	European	163	91	YES	1
PFC_13985_S257	Hypertension	M	52	99.6862	51.9935	1294.39	H1+16189	H	European	147	96	NO	1
PFC_13986_S258	Hypertension	F	45	99.6862	51.9935	1091.47	H11a+152	H	European	142	98	NA	NA
PFC_13995_S267	Hypertension	F	55	99.6862	51.9935	1051.16	H7a1b	H	European	142	71	NO	1
PFC_13980_S252	Hypertension	M	64	99.6862	51.9935	1311.23	U2e1'2'3	U	European	172	101	NO	NA
PFC_14038_S310	Hypertension	M	70	99.6862	51.9935	1117.75	U2e2a1	U	European	174	115	NO	1
PFC_14031_S303	Hypertension	F	50	99.6862	51.9935	1041.33	H2a2a	H	European	164	107	NA	NA
PFC_14046_S318	Hypertension	M	53	99.6862	51.9935	875.546	H3	H	European	167	104	NO	1
PFC_14010_S282	Hypertension	M	69	99.6862	51.9935	927.895	H2a2a	H	European	189	107	NO	1
PFC_13955_S227	Hypertension	F	51	99.6862	51.9935	1277.21	H1n3	H	European	140	95	NO	1
PFC_13889_S161	Hypertension	F	67	99.6862	51.9935	1074.14	H1+16189	H	European	116	82	NO	1
PFC_13897_S169	Hypertension	F	66	99.6862	51.9935	1011.65	H1+16189	H	European	137	97	NO	1
PFC_13898_S170	Hypertension	M	56	99.6862	51.9935	1198.91	W5a1	W	European	132	85	NO	1
PFC_13882_S154	Hypertension	F	70	99.6862	51.9935	1009.97	H31a	H	European	109	70	NO	1
PFC_14053_S325	Hypertension	F	60	99.6862	51.9935	1086.87	T2c1+146	T	European	133	80	NO	NA
PFC_13934_S206	Hypertension	M	48	99.6862	51.9935	1057.9	H2a2a	H	European	170	100	NO	1
PFC_13930_S202	Hypertension	F	54	99.6862	51.9935	1030.74	T2+150	T	European	115	72	NO	1
PFC_13923_S195	Hypertension	F	61	99.6862	51.9935	1185.89	H2a2b1a	H	European	123	77	NO	1
PFC_13927_S199	Hypertension	F	72	99.6862	51.9935	1134.8	H1c1a	H	European	206	94	NA	NA
PFC_14370_S450	Hypertension	M	71	99.6862	51.9935	1153.26	T	T	European	170	100	NO	1
PFC_14372_S452	Hypertension	F	64	99.6862	51.9935	927.774	U5a1f1	U	European	148	86	NA	NA
PFC_14377_S457	Hypertension	F	59	99.6862	51.9935	678.649	H5a6	H	European	178	94	NO	1
PFC_14383_S463	Hypertension	F	64	99.6862	51.9935	969.129	H	H	European	153	100	NO	1
PFC_14345_S425	Hypertension	F	63	99.6862	51.9935	1062.08	T1a1a1	T	European	137	70	NO	1
PFC_14346_S426	Hypertension	F	44	99.6862	51.9935	1399.23	H1c3	H	European	149	89	NO	1
PFC_14347_S427	Hypertension	M	71	99.6862	51.9935	1327.84	H3ao	H	European	182	97	NO	1
PFC_14355_S435	Hypertension	F	45	99.6862	51.9935	1356.58	H	H	European	141	93	NO	NA
PFC_14356_S436	Hypertension	F	52	99.6862	51.9935	1176.78	K2a	K	European	189	116	NO	1
PFC_14602_S490	Hypertension	F	54	99.6862	51.9935	1017.07	HV6	H	European	153	101	NA	NA
PFC_14619_S507	Hypertension	F	58	99.6862	51.9935	1126.4	H10+(16093)	H	European	171	103	NA	NA
PFC_14388_S468	Hypertension	M	59	99.6862	51.9935	1123.37	U6a1b1b	U	European	160	101	NA	NA
PFC_14595_S483	Hypertension	M	47	99.6862	51.9935	996.165	H1e	H	European	140	88	YES	1
PFC_14086_S358	Hypertension	F	50	99.6862	51.9935	1070.01	H3	H	European	145	93	NA	NA
PFC_14076_S348	Hypertension	F	62	99.6862	51.9935	939.883	T2b	T	European	189	104	NO	1
PFC_14062_S334	Hypertension	M	65	99.6862	51.9935	1209.47	H1b1e	H	European	169	108	YES	1
PFC_14072_S344	Hypertension	F	71	99.6862	51.9935	1071.68	X2c1	X	European	144	87	NO	1
PFC_14319_S399	Hypertension	M	49	99.6862	51.9935	1102.03	K1	K	European	162	93	NO	1
PFC_14327_S407	Hypertension	F	58	99.6862	51.9935	920.661	T2	T	European	144	90	NO	NA
PFC_14328_S408	Hypertension	F	59	99.6862	51.9935	688.917	H27+16093	H	European	196	118	NO	1
PFC_14101_S373	Hypertension	F	44	99.6862	51.9935	975.523	H1a1	H	European	119	78	NO	1
PFC_14111_S383	Hypertension	M	75	99.6862	51.9935	880.237	H10	H	European	186	109	YES	1
PFC_14902_S790	Hypertension	F	72	99.6862	51.9935	849.805	N1b1b1	N	Asian	154	96	NO	1
PFC_14862_S750	Hypertension	F	55	99.6862	51.9935	1029.44	M1a3b	M	Asian	145	92	NA	NA
PFC_13888_S160	Hypertension	M	51	99.6862	51.9935	1170.63	E1a2a4	E	Asian	158	102	NO	1
PFC_13747_S19	Hypertension	M	54	99.6862	51.9935	1120.13	L3x	L	African	142	105	NO	NA
PFC_15119_S1007	Hypertension	F	45	99.6922	50.9994	1293.5	H27+16093	H	European	132	78	NO	1
PFC_15140_S1028	Hypertension	F	47	99.6922	50.9994	1278.56	H+152	H	European	139	89	NO	1
PFC_15154_S1042	Hypertension	M	53	99.6922	50.9994	1147.87	H3+16311	H	European	171	119	NO	1
PFC_15144_S1032	Hypertension	M	54	99.6922	50.9994	1204.68	H58	H	European	150	100	NO	1
PFC_13802_S74	Hypertension	M	63	99.6922	50.9994	924.612	H2a2a	H	European	151	86	NO	1
PFC_13805_S77	Hypertension	F	48	99.6922	50.9994	1011.62	U5a1a1	U	European	160	94	NO	1
PFC_13815_S87	Hypertension	F	52	99.6922	50.9994	1039.31	W	W	European	128	87	NO	1
PFC_13816_S88	Hypertension	M	47	99.6922	50.9994	774.037	J	J	European	143	95	NO	1
PFC_13776_S48	Hypertension	M	36	99.6922	50.9994	946.851	H2a2	H	European	147	88	YES	NA
PFC_13780_S52	Hypertension	F	50	99.6922	50.9994	1050.16	K1c1g	K	European	143	103	YES	1
PFC_13787_S59	Hypertension	F	70	99.6922	50.9994	1100.93	H	H	European	175	105	NO	1
PFC_13783_S55	Hypertension	F	46	99.6922	50.9994	1127.95	H14a2b	H	European	121	80	YES	1
PFC_13843_S115	Hypertension	F	60	99.6922	50.9994	800.382	H4a1	H	European	151	86	NO	1
PFC_13857_S129	Hypertension	F	54	99.6922	50.9994	928.868	U5a	U	European	118	92	NO	1
PFC_13840_S112	Hypertension	M	54	99.6922	50.9994	984.189	I5a	I	European	169	94	NO	NA
PFC_13753_S25	Hypertension	M	55	99.6922	50.9994	910.438	H2a2a	H	European	132	85	NO	1
PFC_13758_S30	Hypertension	M	42	99.6922	50.9994	1016.06	K1a1b2a1a	K	European	164	115	NO	1
PFC_13761_S33	Hypertension	F	47	99.6922	50.9994	971.779	H2a2a	H	European	151	96	NO	1
PFC_13766_S38	Hypertension	F	68	99.6922	50.9994	1042.02	H31a	H	European	171	99	NO	1
PFC_13768_S40	Hypertension	F	56	99.6922	50.9994	928.497	V15	V	European	153	92	NO	1
PFC_13748_S20	Hypertension	F	52	99.6922	50.9994	922.728	T2b24a	T	European	139	96	NO	1
PFC_13746_S18	Hypertension	M	51	99.6922	50.9994	993.542	T	T	European	136	90	NO	1
PFC_15566_S1454	Hypertension	F	59	99.6922	50.9994	1144.7	U3a'c	U	European	142	90	NO	1
PFC_15637_S1525	Hypertension	F	59	99.6922	50.9994	849.316	W1c1	W	European	155	96	NO	1
PFC_15628_S1516	Hypertension	M	47	99.6922	50.9994	1071.45	T2	T	European	155	96	YES	NA
PFC_15689_S1872	Hypertension	M	33	99.6922	50.9994	1368.77	H10a1	H	European	NA	NA	NA	NA
PFC_15688_S1871	Hypertension	M	50	99.6922	50.9994	1063.31	K1c2	K	European	156	106	NO	1
PFC_15687_S1870	Hypertension	M	47	99.6922	50.9994	890.063	H1e2	H	European	151	107	NO	1
PFC_15591_S1479	Hypertension	F	54	99.6922	50.9994	1196.13	H7b	H	European	149	91	NO	1
PFC_15615_S1503	Hypertension	F	42	99.6922	50.9994	1241.21	H3	H	European	161	98	NO	1
PFC_15612_S1500	Hypertension	F	44	99.6922	50.9994	1149.29	J1c5	J	European	162	103	NO	1
PFC_15608_S1496	Hypertension	F	52	99.6922	50.9994	1108.18	H+152	H	European	141	98	NO	NA
PFC_15603_S1491	Hypertension	M	45	99.6922	50.9994	1350.96	H5s	H	European	119	81	YES	1
PFC_15598_S1486	Hypertension	M	22	99.6922	50.9994	1159.42	HV0	H	European	151	97	NO	NA
PFC_13862_S134	Hypertension	F	66	99.6922	50.9994	1163.89	H58	H	European	142	86	NO	1
PFC_14739_S627	Hypertension	F	53	99.6922	50.9994	1100.65	H	H	European	139	91	NA	NA
PFC_14725_S613	Hypertension	M	58	99.6922	50.9994	860.191	I2'3	I	European	147	94	NO	1
PFC_14730_S618	Hypertension	F	63	99.6922	50.9994	1001.58	U4'9	U	European	142	95	NO	NA
PFC_14786_S674	Hypertension	F	61	99.6922	50.9994	1179.45	H1c3	H	European	147	90	NA	NA
PFC_14799_S687	Hypertension	F	63	99.6922	50.9994	1212.86	H16a	H	European	155	91	NA	NA
PFC_14641_S529	Hypertension	F	51	99.6922	50.9994	1089.08	H1ao	H	European	177	101	NO	1
PFC_14642_S530	Hypertension	F	57	99.6922	50.9994	1044.8	H	H	European	159	110	NO	1
PFC_14692_S580	Hypertension	F	62	99.6922	50.9994	1053.39	H10+(16093)	H	European	153	90	NO	1
PFC_14705_S593	Hypertension	M	74	99.6922	50.9994	1009.06	K1c1g	K	European	202	95	NA	NA
PFC_14926_S814	Hypertension	F	74	99.6922	50.9994	1129.76	HV0	H	European	146	89	YES	1
PFC_14940_S828	Hypertension	F	68	99.6922	50.9994	1006.2	H1an	H	European	151	81	NO	1
PFC_14904_S792	Hypertension	F	69	99.6922	50.9994	933.475	U5b1c1a1	U	European	157	79	NO	1
PFC_14912_S800	Hypertension	F	62	99.6922	50.9994	1068.12	H2a2b1a	H	European	189	116	YES	NA
PFC_14975_S863	Hypertension	M	70	99.6922	50.9994	1151.75	V15	V	European	155	89	NA	NA
PFC_14952_S840	Hypertension	F	69	99.6922	50.9994	1026.25	J1b1a1a	J	European	152	87	NO	1
PFC_14963_S851	Hypertension	M	55	99.6922	50.9994	1104.86	U5b1+16189+@16192	U	European	179	104	NO	1
PFC_14841_S729	Hypertension	F	58	99.6922	50.9994	1263.1	J1c	J	European	127	69	NO	1
PFC_14814_S702	Hypertension	F	63	99.6922	50.9994	1117.17	H1c1	H	European	143	96	NA	NA
PFC_14827_S715	Hypertension	F	71	99.6922	50.9994	1324.7	H2a2a1b	H	European	137	92	NA	NA
PFC_14890_S778	Hypertension	F	65	99.6922	50.9994	916.92	U7	U	European	134	88	NO	1
PFC_14857_S745	Hypertension	F	59	99.6922	50.9994	1200.09	U5a1a1	U	European	144	82	NO	1
PFC_14867_S755	Hypertension	F	53	99.6922	50.9994	1072.35	X1	X	European	153	85	YES	1
PFC_14872_S760	Hypertension	F	77	99.6922	50.9994	1244.04	U5b1g	U	European	136	85	NO	1
PFC_13988_S260	Hypertension	F	54	99.6922	50.9994	1217.29	H55+153	H	European	129	74	NA	NA
PFC_13991_S263	Hypertension	M	64	99.6922	50.9994	989.781	H17	H	European	148	97	NO	NA
PFC_13994_S266	Hypertension	M	55	99.6922	50.9994	965.35	U5b2c2	U	European	180	123	NO	1
PFC_13996_S268	Hypertension	F	69	99.6922	50.9994	954.954	U5b2a1a1	U	European	159	96	YES	NA
PFC_13997_S269	Hypertension	F	42	99.6922	50.9994	1072.8	H1c3	H	European	139	87	YES	1
PFC_13998_S270	Hypertension	M	56	99.6922	50.9994	1170.84	J	J	European	180	111	YES	1
PFC_13979_S251	Hypertension	F	54	99.6922	50.9994	962.763	U3a'c	U	European	157	91	YES	NA
PFC_13964_S236	Hypertension	F	59	99.6922	50.9994	1250.11	U5b1+16189	U	European	162	100	YES	NA
PFC_13970_S242	Hypertension	F	48	99.6922	50.9994	1070.35	H	H	European	120	82	YES	1
PFC_13973_S245	Hypertension	F	64	99.6922	50.9994	1323.46	U3a'c	U	European	146	92	NO	1
PFC_13974_S246	Hypertension	F	56	99.6922	50.9994	1113.01	HV0	H	European	134	79	NO	1
PFC_13975_S247	Hypertension	M	58	99.6922	50.9994	1134.08	H11a4	H	European	136	78	NA	NA
PFC_14005_S277	Hypertension	M	44	99.6922	50.9994	851.79	T1a1a1	T	European	129	84	YES	1
PFC_14032_S304	Hypertension	M	59	99.6922	50.9994	938.819	U5a1a1+152	U	European	190	111	NO	1
PFC_14033_S305	Hypertension	M	52	99.6922	50.9994	989.263	T	T	European	182	105	NO	1
PFC_14036_S308	Hypertension	M	62	99.6922	50.9994	996.632	H5a1	H	European	174	99	YES	1
PFC_14044_S316	Hypertension	F	51	99.6922	50.9994	1000.8	J	J	European	124	80	NO	1
PFC_14050_S322	Hypertension	M	67	99.6922	50.9994	873.546	V3	V	European	129	85	NO	1
PFC_14007_S279	Hypertension	M	71	99.6922	50.9994	1103.71	K1c1g	K	European	149	98	NO	1
PFC_14012_S284	Hypertension	M	63	99.6922	50.9994	920.853	K1a+195	K	European	143	89	YES	NA
PFC_14029_S301	Hypertension	M	67	99.6922	50.9994	1121.53	H51	H	European	122	93	NO	1
PFC_14023_S295	Hypertension	F	64	99.6922	50.9994	1016.38	K2a4	K	European	169	100	YES	1
PFC_13907_S179	Hypertension	M	59	99.6922	50.9994	890.305	H31a	H	European	158	98	NO	1
PFC_13876_S148	Hypertension	M	66	99.6922	50.9994	1120.41	H1+16189	H	European	213	114	NO	NA
PFC_13881_S153	Hypertension	F	59	99.6922	50.9994	1083.88	K1a	K	European	137	92	NO	1
PFC_13908_S180	Hypertension	F	59	99.6922	50.9994	976.7	H2a2a	H	European	134	81	NA	NA
PFC_13939_S211	Hypertension	M	65	99.6922	50.9994	914.143	JT	J	European	177	111	NA	NA
PFC_13944_S216	Hypertension	F	65	99.6922	50.9994	987.313	U4'9	U	European	150	68	NO	1
PFC_13945_S217	Hypertension	M	51	99.6922	50.9994	967.53	W5a1	W	European	139	85	NO	1
PFC_13950_S222	Hypertension	F	72	99.6922	50.9994	967.986	J2b1a1a	J	European	188	89	NO	1
PFC_13943_S215	Hypertension	F	49	99.6922	50.9994	1056.27	J1b1a1	J	European	141	86	NA	NA
PFC_13912_S184	Hypertension	M	73	99.6922	50.9994	807.288	HV0+195	H	European	177	117	NO	NA
PFC_13920_S192	Hypertension	M	71	99.6922	50.9994	989.826	J2b1	J	European	177	120	NO	1
PFC_13925_S197	Hypertension	F	58	99.6922	50.9994	973.243	T2b	T	European	137	79	NO	1
PFC_14055_S327	Hypertension	M	48	99.6922	50.9994	1068.05	U5a1b1	U	European	164	108	NO	NA
PFC_14056_S328	Hypertension	F	53	99.6922	50.9994	829.842	H3b1b1	H	European	142	93	NO	1
PFC_14366_S446	Hypertension	F	69	99.6922	50.9994	1278.66	H	H	European	144	70	YES	1
PFC_14363_S443	Hypertension	F	54	99.6922	50.9994	1207.01	J1c1	J	European	146	94	NO	1
PFC_14376_S456	Hypertension	M	62	99.6922	50.9994	992.704	T2k	T	European	192	102	NO	1
PFC_14381_S461	Hypertension	M	68	99.6922	50.9994	970.813	X2m	X	European	201	109	NO	NA
PFC_14341_S421	Hypertension	F	69	99.6922	50.9994	871.135	U5b1+16189+@16192	U	European	203	105	NO	1
PFC_14342_S422	Hypertension	F	54	99.6922	50.9994	1088.65	H	H	European	181	97	NO	1
PFC_14344_S424	Hypertension	F	41	99.6922	50.9994	982.818	J2b1	J	European	113	74	NO	1
PFC_14349_S429	Hypertension	F	54	99.6922	50.9994	991.056	T2b13	T	European	147	81	NO	1
PFC_14357_S437	Hypertension	F	62	99.6922	50.9994	986.117	H	H	European	142	81	NO	1
PFC_14386_S466	Hypertension	F	59	99.6922	50.9994	781.723	K1a	K	European	168	101	NO	1
PFC_14385_S465	Hypertension	F	72	99.6922	50.9994	996.344	H1c1a	H	European	161	82	NO	1
PFC_14395_S475	Hypertension	F	64	99.6922	50.9994	990.1	H2a2a1	H	European	150	79	NO	1
PFC_14400_S480	Hypertension	F	59	99.6922	50.9994	1147.42	K1a+195	K	European	153	85	NA	NA
PFC_14593_S481	Hypertension	M	49	99.6922	50.9994	1094.57	U2e2a1	U	European	169	100	YES	1
PFC_14337_S417	Hypertension	F	62	99.6922	50.9994	869.952	J1c1a	J	European	161	104	NA	NA
PFC_14085_S357	Hypertension	F	60	99.6922	50.9994	1168.37	K1a1b1e	K	European	166	104	NO	1
PFC_14089_S361	Hypertension	F	62	99.6922	50.9994	1185.55	J2b1a3	J	European	145	93	NO	1
PFC_14094_S366	Hypertension	F	49	99.6922	50.9994	862.116	U5a1i	U	European	141	83	NO	1
PFC_14098_S370	Hypertension	F	45	99.6922	50.9994	903.608	H2a2a	H	European	140	100	NA	NA
PFC_14099_S371	Hypertension	F	70	99.6922	50.9994	685.537	J1c8a1a	J	European	181	109	NO	1
PFC_14057_S329	Hypertension	F	63	99.6922	50.9994	869.392	U5a1a1	U	European	142	76	NO	1
PFC_14059_S331	Hypertension	F	62	99.6922	50.9994	1231.85	H4a1	H	European	150	98	YES	1
PFC_14060_S332	Hypertension	F	75	99.6922	50.9994	1229	J1b1a1+146	J	European	141	85	NO	1
PFC_14063_S335	Hypertension	F	65	99.6922	50.9994	910.688	U8a	U	European	121	72	NO	1
PFC_14064_S336	Hypertension	F	52	99.6922	50.9994	933.096	H2a2a	H	European	174	90	YES	1
PFC_14067_S339	Hypertension	F	38	99.6922	50.9994	1186.01	T	T	European	120	84	NA	NA
PFC_14075_S347	Hypertension	M	65	99.6922	50.9994	1110.46	J1c	J	European	158	111	NO	1
PFC_14320_S400	Hypertension	M	52	99.6922	50.9994	934.172	J1c8a	J	European	133	88	NO	1
PFC_14330_S410	Hypertension	F	59	99.6922	50.9994	1129.98	K1c2	K	European	177	108	NO	1
PFC_14332_S412	Hypertension	F	49	99.6922	50.9994	1438.34	H3af	H	European	135	91	NO	NA
PFC_14335_S415	Hypertension	M	66	99.6922	50.9994	1155.3	H31a	H	European	177	106	NO	1
PFC_14107_S379	Hypertension	F	68	99.6922	50.9994	1204.45	U4b1a2b	U	European	152	81	NO	1
PFC_14109_S381	Hypertension	F	79	99.6922	50.9994	977.544	H5g	H	European	160	95	NO	1
PFC_14307_S387	Hypertension	F	52	99.6922	50.9994	1034.52	H1n	H	European	152	91	NO	1
PFC_14314_S394	Hypertension	F	57	99.6922	50.9994	872.842	J1c4	J	European	153	82	YES	1
PFC_14024_S296	Hypertension	F	67	99.6982	50.0052	986.23	H2a2a	H	European	208	108	NO	1
PFC_15094_S982	Hypertension	F	53	99.6982	50.0052	1084.37	U5a	U	European	124	82	NO	1
PFC_15130_S1018	Hypertension	M	42	99.6982	50.0052	1258.7	K1c2	K	European	162	114	NO	1
PFC_15115_S1003	Hypertension	F	41	99.6982	50.0052	1086.74	K1a	K	European	129	87	NO	1
PFC_15079_S967	Hypertension	F	45	99.6982	50.0052	1012.4	H11a+152	H	European	151	96	YES	1
PFC_15152_S1040	Hypertension	M	39	99.6982	50.0052	936.414	J2a1a1a	J	European	132	85	NO	1
PFC_15163_S1051	Hypertension	M	54	99.6982	50.0052	853.33	T2g2a	T	European	123	85	YES	1
PFC_15165_S1053	Hypertension	F	51	99.6982	50.0052	1186.54	H1ap	H	European	136	84	NO	1
PFC_13799_S71	Hypertension	M	70	99.6982	50.0052	1079.31	H2a2a	H	European	129	81	NO	1
PFC_13804_S76	Hypertension	M	66	99.6982	50.0052	900.048	H10	H	European	167	103	NO	1
PFC_13794_S66	Hypertension	M	51	99.6982	50.0052	1035.81	H1+16189	H	European	156	109	NO	NA
PFC_13777_S49	Hypertension	M	54	99.6982	50.0052	825.18	H2a2a	H	European	130	91	NO	NA
PFC_13778_S50	Hypertension	M	48	99.6982	50.0052	1057.17	H8c2	H	European	154	98	NO	1
PFC_13784_S56	Hypertension	F	52	99.6982	50.0052	1211.09	H1a1	H	European	138	98	YES	1
PFC_13790_S62	Hypertension	F	63	99.6982	50.0052	1058.35	H	H	European	132	87	NO	1
PFC_13841_S113	Hypertension	M	73	99.6982	50.0052	944.996	U4'9	U	European	135	89	NO	1
PFC_13853_S125	Hypertension	F	62	99.6982	50.0052	1052.58	U5a1b1	U	European	155	94	NO	1
PFC_13823_S95	Hypertension	M	53	99.6982	50.0052	1068.02	H6a1a	H	European	153	92	YES	1
PFC_13839_S111	Hypertension	F	74	99.6982	50.0052	1159.78	W3a1	W	European	166	108	NO	1
PFC_13769_S41	Hypertension	F	58	99.6982	50.0052	1087.47	H1c1	H	European	152	93	NO	1
PFC_13752_S24	Hypertension	F	61	99.6982	50.0052	930.678	H1c1	H	European	159	119	NO	1
PFC_13754_S26	Hypertension	F	57	99.6982	50.0052	1061.91	I2a2	I	European	171	104	YES	NA
PFC_13756_S28	Hypertension	F	42	99.6982	50.0052	1089.72	U5a1a1	U	European	139	91	NO	1
PFC_13762_S34	Hypertension	M	59	99.6982	50.0052	1115.16	H4a1a4	H	European	172	93	NO	1
PFC_13763_S35	Hypertension	M	69	99.6982	50.0052	1109.78	H+195	H	European	167	90	NO	1
PFC_13764_S36	Hypertension	F	50	99.6982	50.0052	969.176	H1h1	H	European	131	81	NO	1
PFC_13765_S37	Hypertension	M	47	99.6982	50.0052	691.391	H4a1	H	European	125	84	NO	1
PFC_13767_S39	Hypertension	M	50	99.6982	50.0052	997.144	H2a1a1	H	European	144	100	NO	1
PFC_13760_S32	Hypertension	F	44	99.6982	50.0052	1100.79	H1ax	H	European	130	72	NO	1
PFC_13729_S1	Hypertension	F	60	99.6982	50.0052	894.601	H1i2a	H	European	232	124	YES	1
PFC_13731_S3	Hypertension	M	45	99.6982	50.0052	860.513	J1b1a1	J	European	149	92	NO	1
PFC_13739_S11	Hypertension	F	61	99.6982	50.0052	968.83	U5b	U	European	136	78	NO	1
PFC_13740_S12	Hypertension	F	51	99.6982	50.0052	813.656	T2b4b	T	European	132	90	NO	1
PFC_13743_S15	Hypertension	F	65	99.6982	50.0052	867.204	H2a2b1a	H	European	152	100	NO	1
PFC_13738_S10	Hypertension	F	49	99.6982	50.0052	1043.07	J	J	European	133	92	YES	1
PFC_15648_S1536	Hypertension	M	37	99.6982	50.0052	914.405	H1c	H	European	184	108	YES	1
PFC_15662_S1859	Hypertension	F	44	99.6982	50.0052	1093.79	U4'9	U	European	175	95	NO	1
PFC_15572_S1460	Hypertension	F	42	99.6982	50.0052	1124.92	U5a1b1a	U	European	143	94	NO	1
PFC_13864_S136	Hypertension	M	68	99.6982	50.0052	844.828	U5b1+16189+@16192	U	European	150	101	YES	1
PFC_14714_S602	Hypertension	M	62	99.6982	50.0052	1078.38	K1a1b1	K	European	131	80	NA	NA
PFC_14791_S679	Hypertension	M	64	99.6982	50.0052	972.784	T2	T	European	153	98	NA	NA
PFC_14795_S683	Hypertension	F	60	99.6982	50.0052	1000.77	H5a1	H	European	163	84	NO	1
PFC_14778_S666	Hypertension	F	62	99.6982	50.0052	1115.06	H7a1	H	European	169	95	NO	1
PFC_14762_S650	Hypertension	F	69	99.6982	50.0052	778.011	I1a1b	I	European	195	99	NA	NA
PFC_14654_S542	Hypertension	M	44	99.6982	50.0052	927.655	X2+225	X	European	138	88	NA	NA
PFC_14665_S553	Hypertension	M	77	99.6982	50.0052	870.937	U5b1b1+@16192	U	European	161	113	YES	NA
PFC_14635_S523	Hypertension	F	56	99.6982	50.0052	1082.3	H6a1a	H	European	161	100	NO	1
PFC_14691_S579	Hypertension	F	53	99.6982	50.0052	1083.7	K1a+195	K	European	128	82	NA	NA
PFC_14677_S565	Hypertension	F	49	99.6982	50.0052	831.546	H	H	European	156	102	YES	NA
PFC_14681_S569	Hypertension	M	52	99.6982	50.0052	1013.18	U5a	U	European	156	96	NA	NA
PFC_14806_S694	Hypertension	F	70	99.6982	50.0052	1262.76	H1n+146	H	European	164	95	NO	1
PFC_14925_S813	Hypertension	M	59	99.6982	50.0052	963.045	H3v1	H	European	157	101	NO	1
PFC_14938_S826	Hypertension	F	75	99.6982	50.0052	992.445	H86	H	European	181	95	NO	1
PFC_14976_S864	Hypertension	F	71	99.6982	50.0052	945.42	V16	V	European	153	84	NA	NA
PFC_14944_S832	Hypertension	M	63	99.6982	50.0052	1165.83	I2c	I	European	156	94	NA	NA
PFC_14833_S721	Hypertension	M	60	99.6982	50.0052	929.511	H1ag	H	European	175	105	NA	NA
PFC_14835_S723	Hypertension	M	57	99.6982	50.0052	1244.29	H6c	H	European	141	90	NA	NA
PFC_14836_S724	Hypertension	F	72	99.6982	50.0052	1317.78	H3c2b	H	European	157	97	NO	NA
PFC_14818_S706	Hypertension	M	40	99.6982	50.0052	1017.67	H1a1a1	H	European	142	99	NA	NA
PFC_14821_S709	Hypertension	M	63	99.6982	50.0052	1053.94	H1j6	H	European	148	90	NA	NA
PFC_14880_S768	Hypertension	F	58	99.6982	50.0052	933.658	H2a2a	H	European	148	108	NO	NA
PFC_14877_S765	Hypertension	F	63	99.6982	50.0052	1218.12	H1ax	H	European	192	114	NO	1
PFC_14891_S779	Hypertension	M	64	99.6982	50.0052	906.424	J2b1	J	European	163	105	NO	1
PFC_14874_S762	Hypertension	M	64	99.6982	50.0052	1082.88	H	H	European	170	103	NA	NA
PFC_14860_S748	Hypertension	F	67	99.6982	50.0052	1011.18	T	T	European	140	87	NA	NA
PFC_14868_S756	Hypertension	M	64	99.6982	50.0052	985.999	J1c	J	European	148	99	NA	NA
PFC_14870_S758	Hypertension	F	69	99.6982	50.0052	1100.46	H3+16189	H	European	173	102	NA	NA
PFC_13990_S262	Hypertension	M	41	99.6982	50.0052	1213.63	H13a2b2	H	European	137	86	NA	NA
PFC_13999_S271	Hypertension	F	65	99.6982	50.0052	888.444	H	H	European	154	86	YES	1
PFC_13961_S233	Hypertension	F	58	99.6982	50.0052	989.587	H3v1	H	European	161	94	NO	1
PFC_13965_S237	Hypertension	F	49	99.6982	50.0052	1211.24	U5a1b1a	U	European	145	86	NA	NA
PFC_13967_S239	Hypertension	M	69	99.6982	50.0052	1297.41	U5b2b1a1	U	European	192	100	NO	NA
PFC_13968_S240	Hypertension	F	47	99.6982	50.0052	1140.34	H49a	H	European	181	109	NA	NA
PFC_14004_S276	Hypertension	M	72	99.6982	50.0052	899.976	H2a2a	H	European	182	106	NO	1
PFC_14006_S278	Hypertension	M	49	99.6982	50.0052	1116.97	K2b1	K	European	139	103	NO	1
PFC_14034_S306	Hypertension	M	59	99.6982	50.0052	985.866	U4a1b1a	U	European	176	108	YES	1
PFC_14037_S309	Hypertension	M	46	99.6982	50.0052	1086.27	H16	H	European	148	103	NO	NA
PFC_14040_S312	Hypertension	M	64	99.6982	50.0052	904.457	K1a10a	K	European	162	107	NO	1
PFC_14048_S320	Hypertension	F	58	99.6982	50.0052	1012.09	T	T	European	143	92	NO	NA
PFC_14051_S323	Hypertension	F	49	99.6982	50.0052	1033.5	H1c1	H	European	153	87	NO	1
PFC_14052_S324	Hypertension	F	58	99.6982	50.0052	1077.6	J1c2d	J	European	160	91	NO	1
PFC_14028_S300	Hypertension	F	61	99.6982	50.0052	907.537	T2+16189	T	European	144	85	NO	NA
PFC_14009_S281	Hypertension	M	59	99.6982	50.0052	968.485	H8c2	H	European	214	104	NO	1
PFC_14011_S283	Hypertension	F	70	99.6982	50.0052	802.406	T2b17a	T	European	187	106	NO	1
PFC_14014_S286	Hypertension	F	43	99.6982	50.0052	831.131	H1m1	H	European	139	91	NO	NA
PFC_14022_S294	Hypertension	F	69	99.6982	50.0052	832.219	I1a1b	I	European	134	78	NO	1
PFC_14026_S298	Hypertension	F	52	99.6982	50.0052	1008.61	HV0	H	European	162	100	NO	1
PFC_14027_S299	Hypertension	F	77	99.6982	50.0052	831.023	K1a3a	K	European	141	79	NO	1
PFC_13892_S164	Hypertension	M	51	99.6982	50.0052	818.307	H10+(16093)	H	European	133	100	NO	1
PFC_13895_S167	Hypertension	F	70	99.6982	50.0052	920.409	I2'3	I	European	135	86	NO	1
PFC_13865_S137	Hypertension	F	54	99.6982	50.0052	1053.04	U4b1a1a1	U	European	119	81	NO	1
PFC_13866_S138	Hypertension	M	60	99.6982	50.0052	963.877	J2b1	J	European	186	110	NO	1
PFC_13936_S208	Hypertension	F	77	99.6982	50.0052	916.85	T2b	T	European	116	73	NO	1
PFC_13937_S209	Hypertension	M	65	99.6982	50.0052	980.266	K1a10a	K	European	167	90	NO	1
PFC_13938_S210	Hypertension	M	45	99.6982	50.0052	1190.3	H6a1a3	H	European	149	100	NO	1
PFC_13947_S219	Hypertension	M	50	99.6982	50.0052	961.689	H2a2a	H	European	131	99	NO	1
PFC_13948_S220	Hypertension	F	67	99.6982	50.0052	861.02	J1c	J	European	132	83	NO	1
PFC_13932_S204	Hypertension	F	50	99.6982	50.0052	1066.56	H1e	H	European	136	82	YES	1
PFC_13913_S185	Hypertension	M	55	99.6982	50.0052	1073.24	J1c	J	European	158	94	YES	1
PFC_13917_S189	Hypertension	M	50	99.6982	50.0052	1050.5	U5a1g1	U	European	144	88	NO	NA
PFC_13931_S203	Hypertension	F	60	99.6982	50.0052	1052.46	H	H	European	143	91	NO	1
PFC_13924_S196	Hypertension	F	45	99.6982	50.0052	1119.63	U5b1c2b	U	European	136	84	NO	1
PFC_13926_S198	Hypertension	M	64	99.6982	50.0052	1038.39	HV9	H	European	153	87	NO	1
PFC_13928_S200	Hypertension	M	59	99.6982	50.0052	1143.05	H8c2	H	European	137	74	NA	NA
PFC_13929_S201	Hypertension	M	54	99.6982	50.0052	1084.87	HV0+195	H	European	174	105	NA	NA
PFC_14054_S326	Hypertension	F	68	99.6982	50.0052	1038.33	H1+16189	H	European	138	80	NA	NA
PFC_14364_S444	Hypertension	F	58	99.6982	50.0052	973.294	H31a	H	European	150	97	NO	1
PFC_14378_S458	Hypertension	F	54	99.6982	50.0052	1050.86	H3q1	H	European	135	80	YES	1
PFC_14373_S453	Hypertension	F	51	99.6982	50.0052	948.907	H1c4	H	European	146	90	NO	1
PFC_14362_S442	Hypertension	F	57	99.6982	50.0052	1007.62	H6a1a2b1	H	European	131	76	YES	1
PFC_14343_S423	Hypertension	F	59	99.6982	50.0052	1120.14	H4a1a2a	H	European	147	95	NA	NA
PFC_14360_S440	Hypertension	M	65	99.6982	50.0052	1031.25	H3g1	H	European	171	106	NO	1
PFC_14354_S434	Hypertension	F	51	99.6982	50.0052	1104.44	H56	H	European	148	87	NO	1
PFC_14605_S493	Hypertension	M	51	99.6982	50.0052	940.252	H1+16189	H	European	153	89	NO	NA
PFC_14607_S495	Hypertension	F	55	99.6982	50.0052	1188.55	H+16291	H	European	162	105	YES	NA
PFC_14339_S419	Hypertension	F	64	99.6982	50.0052	996.094	H3+152	H	European	154	88	NO	1
PFC_14087_S359	Hypertension	F	65	99.6982	50.0052	797.361	H2a2a	H	European	149	85	YES	1
PFC_14088_S360	Hypertension	F	71	99.6982	50.0052	657.485	U5a2a	U	European	162	82	NO	1
PFC_14080_S352	Hypertension	F	62	99.6982	50.0052	825.675	H4a1a4	H	European	146	79	NO	1
PFC_14095_S367	Hypertension	F	57	99.6982	50.0052	1161.9	H3h	H	European	220	113	YES	1
PFC_14065_S337	Hypertension	F	59	99.6982	50.0052	1053.19	HV0	H	European	200	99	NO	NA
PFC_14068_S340	Hypertension	F	38	99.6982	50.0052	1018.5	H4a1a1a1a	H	European	148	85	NO	1
PFC_14069_S341	Hypertension	M	64	99.6982	50.0052	900.341	H11a2	H	European	169	106	NO	1
PFC_14100_S372	Hypertension	M	68	99.6982	50.0052	787.184	H2a2a	H	European	163	86	YES	1
PFC_14324_S404	Hypertension	F	49	99.6982	50.0052	922.347	X2b+226	X	European	162	97	NO	1
PFC_14329_S409	Hypertension	F	62	99.6982	50.0052	1100.6	H26a1a1	H	European	134	91	NO	1
PFC_14333_S413	Hypertension	F	52	99.6982	50.0052	981.194	I4a	I	European	163	97	NO	0
PFC_14104_S376	Hypertension	M	74	99.6982	50.0052	1008.46	H3c2	H	European	157	76	YES	NA
PFC_14105_S377	Hypertension	M	51	99.6982	50.0052	938.728	HV0	H	European	163	91	NO	1
PFC_14106_S378	Hypertension	F	46	99.6982	50.0052	781.433	T2+16189	T	European	147	100	NO	1
PFC_14110_S382	Hypertension	M	66	99.6982	50.0052	843.879	K1c1	K	European	152	101	NO	1
PFC_14112_S384	Hypertension	F	70	99.6982	50.0052	522.989	H2a2a	H	European	158	71	NO	1
PFC_14305_S385	Hypertension	F	67	99.6982	50.0052	935.385	U2e1'2'3	U	European	173	98	NO	NA
PFC_14309_S389	Hypertension	F	68	99.6982	50.0052	932.141	H2a2b	H	European	153	101	NO	NA
PFC_14313_S393	Hypertension	M	51	99.6982	50.0052	816.656	J1b1a1	J	European	150	97	YES	1
PFC_13775_S47	Hypertension	M	52	99.6982	50.0052	1183.1	N1b1a2	N	Asian	175	107	NO	1
PFC_15116_S1004	Hypertension	M	60	99.7043	48.9945	1270.34	H54	H	European	154	91	NO	1
PFC_15168_S1056	Hypertension	F	46	99.7043	48.9945	1052.74	HV0+195	H	European	132	87	NO	1
PFC_13800_S72	Hypertension	F	59	99.7043	48.9945	933.705	K1a+195	K	European	157	92	NO	NA
PFC_13808_S80	Hypertension	M	50	99.7043	48.9945	1131.24	H5	H	European	136	89	NO	1
PFC_13810_S82	Hypertension	F	65	99.7043	48.9945	745.082	U5b2a2b	U	European	172	83	NO	1
PFC_13814_S86	Hypertension	F	42	99.7043	48.9945	922.442	H2a2	H	European	149	94	NO	1
PFC_13792_S64	Hypertension	M	42	99.7043	48.9945	1025.68	H7b	H	European	171	109	NO	1
PFC_13774_S46	Hypertension	M	58	99.7043	48.9945	949.594	H4a1a1a1a1	H	European	143	92	NO	1
PFC_13785_S57	Hypertension	M	40	99.7043	48.9945	923.037	H4a1	H	European	174	115	NO	1
PFC_13822_S94	Hypertension	M	68	99.7043	48.9945	1102.74	H5b1	H	European	154	99	NO	1
PFC_13751_S23	Hypertension	F	63	99.7043	48.9945	1002.49	T2	T	European	138	88	NO	1
PFC_13732_S4	Hypertension	M	53	99.7043	48.9945	911.384	T2g2a	T	European	146	94	YES	1
PFC_13733_S5	Hypertension	F	65	99.7043	48.9945	1002.27	H6a1b	H	European	179	97	NO	1
PFC_13735_S7	Hypertension	F	70	99.7043	48.9945	993.005	H1m1	H	European	172	92	NO	1
PFC_13736_S8	Hypertension	M	41	99.7043	48.9945	960.633	H3	H	European	144	85	NO	NA
PFC_13741_S13	Hypertension	F	43	99.7043	48.9945	869.703	U5b	U	European	142	84	NO	1
PFC_13742_S14	Hypertension	F	72	99.7043	48.9945	1029.78	H	H	European	130	83	NO	1
PFC_15636_S1524	Hypertension	M	55	99.7043	48.9945	1092.49	H1k	H	European	137	81	NO	1
PFC_15650_S1854	Hypertension	M	34	99.7043	48.9945	1433.19	H1c1	H	European	161	102	NO	1
PFC_15685_S1868	Hypertension	M	53	99.7043	48.9945	1098.73	H10	H	European	153	101	NO	1
PFC_14738_S626	Hypertension	M	60	99.7043	48.9945	901.529	K1a3a	K	European	161	102	NA	NA
PFC_14746_S634	Hypertension	F	70	99.7043	48.9945	900.017	H3ap	H	European	171	102	NA	NA
PFC_14793_S681	Hypertension	F	65	99.7043	48.9945	1032.01	H1+16189	H	European	147	111	NA	NA
PFC_14773_S661	Hypertension	F	59	99.7043	48.9945	821.222	J	J	European	167	89	NO	1
PFC_14702_S590	Hypertension	M	62	99.7043	48.9945	981.733	K1c1g	K	European	140	94	NA	NA
PFC_14701_S589	Hypertension	F	68	99.7043	48.9945	741.072	H73a	H	European	159	91	NO	1
PFC_14935_S823	Hypertension	F	54	99.7043	48.9945	1018.13	K1a4a	K	European	129	81	NA	NA
PFC_14916_S804	Hypertension	M	54	99.7043	48.9945	931.485	U5a1+@16192	U	European	156	95	NA	NA
PFC_14973_S861	Hypertension	M	65	99.7043	48.9945	1049.57	H5b1	H	European	164	94	NO	1
PFC_14964_S852	Hypertension	F	72	99.7043	48.9945	1089.54	U5b2c2	U	European	168	102	NO	NA
PFC_14832_S720	Hypertension	F	69	99.7043	48.9945	990.104	H+195	H	European	136	83	YES	1
PFC_14847_S735	Hypertension	M	75	99.7043	48.9945	1081.32	H3	H	European	175	88	NO	NA
PFC_14809_S697	Hypertension	F	55	99.7043	48.9945	1088.81	U4'9	U	European	123	79	NA	NA
PFC_14824_S712	Hypertension	F	60	99.7043	48.9945	1001.32	U5a1b	U	European	180	115	NA	NA
PFC_14892_S780	Hypertension	M	51	99.7043	48.9945	846.505	H4a1	H	European	170	106	NA	NA
PFC_14869_S757	Hypertension	F	68	99.7043	48.9945	799.82	T2b	T	European	173	101	NO	1
PFC_14000_S272	Hypertension	M	49	99.7043	48.9945	922.738	H1a3a	H	European	164	101	NO	NA
PFC_13962_S234	Hypertension	M	66	99.7043	48.9945	1047.14	H76a	H	European	206	110	NO	1
PFC_14003_S275	Hypertension	F	49	99.7043	48.9945	754.536	H2a2a	H	European	177	98	NA	NA
PFC_13976_S248	Hypertension	F	63	99.7043	48.9945	965.362	H7c3	H	European	170	86	NO	1
PFC_14043_S315	Hypertension	F	58	99.7043	48.9945	823.162	T2b17a	T	European	130	83	NO	NA
PFC_13956_S228	Hypertension	M	55	99.7043	48.9945	684.115	T2+16189	T	European	149	98	NO	NA
PFC_14008_S280	Hypertension	F	64	99.7043	48.9945	957.732	T1a1	T	European	166	100	NO	1
PFC_14015_S287	Hypertension	F	66	99.7043	48.9945	868.941	J1b1a1a	J	European	127	73	NA	NA
PFC_14018_S290	Hypertension	F	59	99.7043	48.9945	1108.49	V1b	V	European	154	85	NA	NA
PFC_13894_S166	Hypertension	F	48	99.7043	48.9945	1027.3	H4a1a3	H	European	117	89	NO	1
PFC_13905_S177	Hypertension	F	52	99.7043	48.9945	758.843	H4a1	H	European	127	81	NO	1
PFC_14365_S445	Hypertension	F	65	99.7043	48.9945	834.702	J1c	J	European	152	105	NO	1
PFC_14374_S454	Hypertension	F	53	99.7043	48.9945	972.66	K1a	K	European	164	99	NO	NA
PFC_14384_S464	Hypertension	F	62	99.7043	48.9945	983.172	K1c2	K	European	136	86	NA	NA
PFC_14600_S488	Hypertension	M	66	99.7043	48.9945	988.569	U5a1a1	U	European	170	106	NO	1
PFC_14621_S509	Hypertension	F	45	99.7043	48.9945	1109.73	HV0	H	European	168	100	NO	NA
PFC_14081_S353	Hypertension	M	74	99.7043	48.9945	978.578	HV9+152	H	European	176	105	NO	1
PFC_14084_S356	Hypertension	M	71	99.7043	48.9945	1063.4	HV0	H	European	135	88	NA	NA
PFC_14093_S365	Hypertension	F	61	99.7043	48.9945	766.385	I2a2	I	European	163	87	NO	1
PFC_14096_S368	Hypertension	M	57	99.7043	48.9945	994.435	H1c9	H	European	153	99	NO	1
PFC_14079_S351	Hypertension	M	59	99.7043	48.9945	997.948	T2b6a	T	European	133	81	NA	NA
PFC_14074_S346	Hypertension	F	62	99.7043	48.9945	1036.37	H5a1	H	European	151	86	NO	1
PFC_14066_S338	Hypertension	F	49	99.7043	48.9945	933.582	H1c1	H	European	128	85	NO	1
PFC_14326_S406	Hypertension	F	63	99.7043	48.9945	976.609	HV0e	H	European	180	103	NA	NA
PFC_15103_S991	Hypertension	F	52	99.6922	50.9994	1335	H	H	European	168	99	NO	NA
PFC_15095_S983	Hypertension	F	48	99.6499	58.0081	1165.63	H1bb	H	European	NA	NA	NO	NA
PFC_15092_S980	Hypertension	M	49	99.662	56.0032	830.712	J1c3g	J	European	152	103	NO	NA
PFC_15090_S978	Hypertension	F	46	99.5836	68.9933	1249.66	HV0	H	European	154	94	YES	1
PFC_15113_S1001	Hypertension	F	49	99.6137	64.006	1017.88	H3ao	H	European	125	81	NO	1
PFC_15134_S1022	Hypertension	F	73	99.4568	90.0028	1242.88	H4a1	H	European	134	86	NO	1
PFC_15131_S1019	Hypertension	M	50	99.6499	58.0081	1051.47	H1+16189	H	European	136	92	NO	1
PFC_15128_S1016	Hypertension	F	54	99.662	56.0032	1032.91	H1bb	H	European	135	89	NO	1
PFC_15126_S1014	Hypertension	M	49	99.6499	58.0081	1154.13	H	H	European	146	100	NO	1
PFC_15122_S1010	Hypertension	F	65	99.6258	62.0012	1042.89	H76a	H	European	125	68	NO	NA
PFC_15118_S1006	Hypertension	M	56	99.6439	59.0022	1190.58	H5a1	H	European	123	78	NO	1
PFC_15117_S1005	Hypertension	F	61	99.6801	53.0042	1109.07	H5	H	European	148	105	NO	1
PFC_15114_S1002	Hypertension	F	47	99.5836	68.9933	1090.94	H	H	European	120	88	NO	1
PFC_15087_S975	Hypertension	F	51	99.5836	68.9933	896.979	H1+16189	H	European	156	93	NO	1
PFC_15054_S942	Hypertension	M	66	99.5836	68.9933	918.998	K1c1	K	European	187	113	NO	1
PFC_15049_S937	Hypertension	F	59	99.5836	68.9933	795.97	H2a2a	H	European	185	92	NA	NA
PFC_15046_S934	Hypertension	F	66	99.6258	62.0012	1228.91	I4a2	I	European	149	97	NO	1
PFC_15044_S932	Hypertension	M	69	99.6258	62.0012	1284.52	H1a1	H	European	174	92	YES	1
PFC_15061_S949	Hypertension	M	58	99.6318	61.0071	776.804	H2a2a	H	European	173	90	NO	NA
PFC_15077_S965	Hypertension	M	47	99.5896	67.9992	1108.41	H	H	European	140	95	NO	NA
PFC_15075_S963	Hypertension	F	56	99.5896	67.9992	1205.2	HV0	H	European	146	88	NA	NA
PFC_15066_S954	Hypertension	M	72	99.5896	67.9992	720.769	H2a2a	H	European	188	112	NO	NA
PFC_15072_S960	Hypertension	F	63	99.5836	68.9933	910.741	H2a2a	H	European	136	83	NA	NA
PFC_15137_S1025	Hypertension	M	47	99.6137	64.006	1193.04	J1d6	J	European	126	80	NO	1
PFC_15208_S1096	Hypertension	F	51	99.5836	68.9933	945.26	H3	H	European	152	96	NA	NA
PFC_15204_S1092	Hypertension	F	66	98.4308	260.001	970.225	T2b4a	T	European	140	89	NO	1
PFC_15217_S1105	Hypertension	F	40	99.5896	67.9992	915.162	V10a	V	European	155	108	NO	1
PFC_15156_S1044	Hypertension	F	47	99.6922	50.9994	914.121	X2b12	X	European	150	100	NO	1
PFC_15147_S1035	Hypertension	M	43	99.6258	62.0012	1145.39	U4'9	U	European	138	90	NA	NA
PFC_15142_S1030	Hypertension	F	51	99.6922	50.9994	1254.26	H18b	H	European	136	93	NA	NA
PFC_15141_S1029	Hypertension	F	52	99.6499	58.0081	1149.31	H6a1a	H	European	149	105	NO	1
PFC_15183_S1071	Hypertension	F	39	99.5956	67.005	1082.45	H1c1	H	European	143	93	NA	NA
PFC_15181_S1069	Hypertension	M	58	99.5836	68.9933	924.887	HV0	H	European	138	94	NO	NA
PFC_15035_S923	Hypertension	M	59	99.6198	62.9953	1106.35	H24a	H	European	149	94	NO	1
PFC_13796_S68	Hypertension	F	43	99.6681	54.9925	1113.08	H5a6a	H	European	142	89	YES	1
PFC_13797_S69	Hypertension	M	40	99.6922	50.9994	1007.11	J1c5	J	European	162	109	YES	1
PFC_13798_S70	Hypertension	M	60	99.6862	51.9935	1030.53	H2a2a	H	European	143	100	NO	1
PFC_13795_S67	Hypertension	F	70	99.6982	50.0052	1034.35	H63	H	European	107	74	NO	1
PFC_13813_S85	Hypertension	F	73	99.6982	50.0052	847.351	H1f+16093	H	European	186	106	NO	1
PFC_13793_S65	Hypertension	M	59	99.662	56.0032	1099.38	HV0	H	European	115	77	NO	1
PFC_13789_S61	Hypertension	F	69	99.6982	50.0052	607.207	K1c	K	European	152	94	NO	1
PFC_13847_S119	Hypertension	F	70	99.6862	51.9935	973.44	H+16311	H	European	165	81	NO	NA
PFC_13855_S127	Hypertension	F	57	99.6982	50.0052	957.333	T2b11	T	European	151	88	NO	1
PFC_13852_S124	Hypertension	F	61	99.6922	50.9994	1117.46	HV0	H	European	147	98	NO	1
PFC_13824_S96	Hypertension	F	69	99.6982	50.0052	766.391	H2a2a	H	European	181	99	NO	1
PFC_13827_S99	Hypertension	M	50	99.662	56.0032	971.112	U5b2a1a1	U	European	141	81	NO	NA
PFC_13830_S102	Hypertension	F	57	99.662	56.0032	953.762	H1c1	H	European	164	94	NO	1
PFC_13832_S104	Hypertension	F	50	99.6922	50.9994	1099.41	H5a1+152	H	European	181	101	NO	1
PFC_13834_S106	Hypertension	F	49	99.6922	50.9994	1011.71	V3	V	European	155	88	YES	1
PFC_15009_S897	Hypertension	F	60	99.6017	65.9943	1147.94	H1e	H	European	130	81	NA	NA
PFC_15008_S896	Hypertension	M	45	99.6258	62.0012	1202.84	H6a1a	H	European	204	106	NO	1
PFC_15002_S890	Hypertension	F	53	99.5896	67.9992	1072.45	H16+152	H	European	163	108	NA	NA
PFC_15033_S921	Hypertension	M	67	99.5775	70.004	1392.99	V10b1	V	European	152	94	YES	1
PFC_15026_S914	Hypertension	M	70	99.5836	68.9933	1071.89	K2b1	K	European	143	88	YES	NA
PFC_15022_S910	Hypertension	F	67	99.5896	67.9992	1277.25	HV0+195	H	European	165	88	NA	NA
PFC_15021_S909	Hypertension	F	62	99.6137	64.006	1291.67	K2a6	K	European	NA	NA	NO	NA
PFC_13770_S42	Hypertension	F	70	99.6862	51.9935	1198.11	H+16129	H	European	141	95	NO	1
PFC_14992_S880	Hypertension	F	49	99.6077	65.0002	934.604	J2b1a1	J	European	176	109	NO	NA
PFC_13757_S29	Hypertension	F	57	99.6922	50.9994	1082.9	U7	U	European	183	109	NO	1
PFC_13750_S22	Hypertension	M	33	99.6982	50.0052	1053.06	H3+152	H	European	151	109	NO	NA
PFC_13759_S31	Hypertension	F	45	99.6982	50.0052	1097.11	U5a1g1	U	European	136	95	NO	NA
PFC_14991_S879	Hypertension	F	58	99.6017	65.9943	1191.38	U5b2c2	U	European	149	93	NA	NA
PFC_13749_S21	Hypertension	F	51	99.6922	50.9994	1055.22	H39b	H	European	137	93	NO	NA
PFC_13734_S6	Hypertension	M	50	99.7043	48.9945	888.113	H1q	H	European	161	91	NO	1
PFC_13737_S9	Hypertension	F	47	99.6982	50.0052	1034.77	H1bb	H	European	173	103	NO	1
PFC_13744_S16	Hypertension	F	47	99.7043	48.9945	868.588	K1a1a	K	European	139	82	NO	1
PFC_13861_S133	Hypertension	M	60	99.6801	53.0042	1157.63	H3	H	European	163	89	YES	1
PFC_15535_S1423	Hypertension	F	46	99.6258	62.0012	920.813	H5a1+152	H	European	144	94	NO	1
PFC_15526_S1414	Hypertension	F	45	99.6258	62.0012	1270.41	H1c8	H	European	125	81	NO	1
PFC_15523_S1411	Hypertension	M	46	99.5775	70.004	1089.79	X2b4a1	X	European	125	76	NO	1
PFC_15522_S1410	Hypertension	M	46	99.5836	68.9933	1119.12	H1a1	H	European	195	113	YES	1
PFC_15514_S1402	Hypertension	M	41	99.5715	70.9982	1055.78	T2	T	European	182	120	YES	1
PFC_15564_S1452	Hypertension	M	39	99.7043	48.9945	1058.17	U4b1b1b	U	European	143	98	NO	1
PFC_15557_S1445	Hypertension	F	52	99.656	56.9974	570.963	J1c3g	J	European	167	94	NO	1
PFC_15554_S1442	Hypertension	M	38	99.656	56.9974	1265.17	H	H	European	133	88	NO	1
PFC_15550_S1438	Hypertension	F	46	99.5896	67.9992	862.767	H2a2a	H	European	139	77	NO	1
PFC_15545_S1433	Hypertension	M	41	99.5715	70.9982	962.19	T2b+152	T	European	143	102	NO	1
PFC_15544_S1432	Hypertension	F	42	99.5956	67.005	945.639	T1a1	T	European	130	85	NO	1
PFC_15541_S1429	Hypertension	F	31	99.6017	65.9943	854.813	K1a+195	K	European	146	92	YES	1
PFC_15503_S1391	Hypertension	M	50	99.6258	62.0012	1293.64	U5b2c2	U	European	150	101	NO	1
PFC_15470_S1358	Hypertension	M	47	99.6258	62.0012	1109.94	U5a2b4	U	European	141	96	NA	NA
PFC_15469_S1357	Hypertension	M	55	99.5896	67.9992	835.084	H6a1b	H	European	148	96	NO	1
PFC_15455_S1343	Hypertension	F	65	99.5956	67.005	1150.61	H2a2b1	H	European	175	94	NA	NA
PFC_15447_S1335	Hypertension	F	40	99.5896	67.9992	1029.81	U5a1a1	U	European	154	106	NO	1
PFC_15446_S1334	Hypertension	F	64	99.6198	62.9953	998.827	H1h1	H	European	158	94	NA	NA
PFC_15565_S1453	Hypertension	F	41	99.6681	54.9925	1039.12	H3b1b1	H	European	127	90	NO	1
PFC_15478_S1366	Hypertension	M	41	99.6017	65.9943	1268.67	H1+16189	H	European	144	89	NO	1
PFC_15485_S1373	Hypertension	F	37	99.6137	64.006	1277.96	H1ae1	H	European	157	107	NO	NA
PFC_15647_S1535	Hypertension	M	22	99.7043	48.9945	1247.68	H55	H	European	137	84	YES	NA
PFC_15634_S1522	Hypertension	M	35	99.6681	54.9925	1202.23	HV0	H	European	179	109	NO	1
PFC_15627_S1515	Hypertension	M	49	99.6922	50.9994	1212.05	H5b1	H	European	138	87	NO	1
PFC_15633_S1521	Hypertension	F	52	99.6922	50.9994	1018.94	K1a3a	K	European	144	84	NO	1
PFC_15710_S1879	Hypertension	M	30	99.6439	59.0022	1163.07	H5a1	H	European	179	101	NO	1
PFC_15709_S1878	Hypertension	M	40	99.6982	50.0052	1248.45	H5a1	H	European	152	106	NO	NA
PFC_15589_S1477	Hypertension	F	47	99.6862	51.9935	1188.87	H58a	H	European	128	82	NO	1
PFC_15585_S1473	Hypertension	F	42	99.6922	50.9994	1169.67	U5a2b4a	U	European	143	87	YES	1
PFC_15573_S1461	Hypertension	F	56	99.6801	53.0042	1068.21	H5b1	H	European	135	88	NO	1
PFC_15569_S1457	Hypertension	M	52	99.656	56.9974	1137.94	H1j4	H	European	139	88	NO	1
PFC_15614_S1502	Hypertension	F	42	99.656	56.9974	1113.64	V2b	V	European	154	104	YES	1
PFC_15610_S1498	Hypertension	F	34	99.6982	50.0052	1172.56	J1c8a	J	European	123	92	NO	0
PFC_15607_S1495	Hypertension	M	55	99.656	56.9974	1010.01	H1a1a1	H	European	176	117	NO	1
PFC_15600_S1488	Hypertension	M	49	99.6439	59.0022	1034.26	U5a1	U	European	154	105	NO	NA
PFC_15596_S1484	Hypertension	M	55	99.6922	50.9994	1365.72	H	H	European	154	91	NO	1
PFC_15307_S1195	Hypertension	F	48	99.5775	70.004	1207.91	U5b1c2a	U	European	167	97	NO	1
PFC_15306_S1194	Hypertension	M	66	99.5836	68.9933	1388.08	H11a	H	European	159	107	NA	NA
PFC_15303_S1191	Hypertension	M	58	99.6198	62.9953	1357.27	H	H	European	166	101	NO	NA
PFC_15301_S1189	Hypertension	F	71	99.5896	67.9992	799.481	U4'9	U	European	132	96	YES	1
PFC_15298_S1186	Hypertension	F	65	99.5896	67.9992	1151.98	X2b+226	X	European	178	86	NO	1
PFC_15296_S1184	Hypertension	M	63	99.5775	70.004	1250.69	H1e1a1	H	European	153	96	NO	1
PFC_15294_S1182	Hypertension	F	58	99.5836	68.9933	1425.11	H	H	European	129	101	NO	1
PFC_15314_S1202	Hypertension	M	62	99.6318	61.0071	1077.55	H2a2a	H	European	148	93	NA	NA
PFC_15333_S1221	Hypertension	F	73	99.5775	70.004	1015.88	H2a2a1	H	European	NA	NA	NO	1
PFC_15332_S1220	Hypertension	F	58	99.5836	68.9933	1224.62	H49a	H	European	126	82	NA	NA
PFC_15313_S1201	Hypertension	F	53	99.6017	65.9943	901.881	H	H	European	161	97	NO	1
PFC_15319_S1207	Hypertension	F	61	99.5896	67.9992	1069.03	H	H	European	186	81	NO	NA
PFC_15245_S1133	Hypertension	F	33	99.6017	65.9943	1060.62	H24	H	European	126	87	NO	NA
PFC_15284_S1172	Hypertension	F	54	99.5775	70.004	1012.08	H	H	European	129	81	NO	1
PFC_15281_S1169	Hypertension	M	62	99.5836	68.9933	1187.38	H1c1a	H	European	202	97	NO	1
PFC_15280_S1168	Hypertension	M	33	99.5896	67.9992	1044.04	V2a1	V	European	144	100	NA	NA
PFC_15276_S1164	Hypertension	M	50	99.5836	68.9933	897.489	H10+(16093)	H	European	160	93	NA	NA
PFC_15270_S1158	Hypertension	M	68	99.5775	70.004	1233.41	H2a5	H	European	133	76	YES	1
PFC_15268_S1156	Hypertension	M	47	99.5896	67.9992	1126.21	H73	H	European	201	123	NO	1
PFC_15240_S1128	Hypertension	F	75	98.4187	262.006	905.108	V7	V	European	181	101	NO	1
PFC_15338_S1226	Hypertension	F	59	99.6258	62.0012	1030.05	H2a2a	H	European	141	83	NO	1
PFC_15409_S1297	Hypertension	F	38	99.6198	62.9953	1063.54	U5a1b1	U	European	133	91	NO	1
PFC_15407_S1295	Hypertension	M	53	99.6258	62.0012	986.293	H	H	European	145	93	NA	NA
PFC_15406_S1294	Hypertension	M	45	99.6258	62.0012	1338.86	H6a1a3	H	European	120	89	NO	1
PFC_15394_S1282	Hypertension	F	41	99.6198	62.9953	1091.63	H6a1b	H	European	143	85	NO	NA
PFC_15418_S1306	Hypertension	M	55	99.6077	65.0002	1203.31	H1bm	H	European	137	80	NO	NA
PFC_15430_S1318	Hypertension	F	66	99.6198	62.9953	1255.7	H1c	H	European	150	94	NA	NA
PFC_15425_S1313	Hypertension	M	58	99.5836	68.9933	1091.66	H1n+146	H	European	174	97	NO	1
PFC_15422_S1310	Hypertension	F	34	99.6258	62.0012	994.523	HV0	H	European	144	88	NO	1
PFC_15361_S1249	Hypertension	M	56	99.6077	65.0002	1083.15	H6a1a3	H	European	191	117	NA	NA
PFC_15360_S1248	Hypertension	M	34	99.5836	68.9933	966.078	H2a2a	H	European	178	118	NO	1
PFC_15354_S1242	Hypertension	M	64	99.6137	64.006	1355.88	H6a1b	H	European	134	90	NO	1
PFC_15349_S1237	Hypertension	F	59	99.6318	61.0071	1034.4	H1c	H	European	160	91	NA	NA
PFC_15343_S1231	Hypertension	F	60	99.5836	68.9933	1080.7	T2b+152	T	European	142	86	YES	1
PFC_15342_S1230	Hypertension	F	64	99.5896	67.9992	1260.59	H1+16189	H	European	167	98	NO	1
PFC_15341_S1229	Hypertension	M	62	99.5715	70.9982	1221.83	H2a1d	H	European	142	100	NA	NA
PFC_15385_S1273	Hypertension	M	33	99.6137	64.006	1012.36	V15	V	European	150	96	NO	1
PFC_15373_S1261	Hypertension	M	75	99.6017	65.9943	1047.03	H1b1h	H	European	233	93	NA	NA
PFC_15372_S1260	Hypertension	F	45	99.5896	67.9992	801.613	K1a	K	European	NA	NA	NO	1
PFC_14744_S632	Hypertension	F	49	98.4308	260.001	867.148	H1ak	H	European	156	88	NO	1
PFC_14749_S637	Hypertension	F	51	99.6982	50.0052	667.923	H2a2a	H	European	168	96	NA	NA
PFC_14751_S639	Hypertension	F	54	99.656	56.9974	832.402	H	H	European	130	78	NO	1
PFC_14735_S623	Hypertension	F	63	98.4127	263	1111.41	H1+16189	H	European	172	115	NO	1
PFC_14733_S621	Hypertension	F	59	98.4489	257.002	901.065	H	H	European	154	97	NO	1
PFC_14715_S603	Hypertension	F	74	99.6982	50.0052	902.676	H1e2	H	European	131	76	NO	0
PFC_14721_S609	Hypertension	F	66	98.4248	260.995	613.726	H2a2a	H	European	140	92	NO	1
PFC_14782_S670	Hypertension	M	57	98.4067	263.994	699.255	K2a4	K	European	176	114	NO	1
PFC_14787_S675	Hypertension	M	70	99.6862	51.9935	1070.72	H	H	European	184	103	NO	1
PFC_14788_S676	Hypertension	F	55	99.6801	53.0042	1261.97	J1c	J	European	116	82	NA	NA
PFC_14781_S669	Hypertension	M	77	98.9317	177.007	985.045	H46	H	European	172	89	YES	1
PFC_14797_S685	Hypertension	M	74	99.6922	50.9994	978.351	K2a10	K	European	155	95	NA	NA
PFC_14802_S690	Hypertension	F	75	99.6922	50.9994	1334.95	H6a1a1	H	European	193	100	NA	NA
[truncated: 4,215 more rows]
