# Supplementary material for: Heteroplasmic mitochondrial DNA variants in cardiovascular diseases
Source: PLoS Genet. 2022 Apr 1;18(4):e1010068. doi: 10.1371/journal.pgen.1010068 (PMC9007378; doi:10.1371/journal.pgen.1010068)
Supplement: S4 Dataset — The table reports the P-values of the SKAT-O burden test per gene locus harboring at least one heteroplasmic mtSNV. Intermediate and low heteroplasmic mtSNVs were tested separately. A: List of annotations used to calculate the burden; B: Results of the SKAT-O test using functional genomic loci; C: Results of the SKAT-O test using overlapping tiles. (XLSX) [file pgen.1010068.s005.xlsx]

## Sheet: S3A
Chrom	Start	End	Name of the interval
chrM	0	100	interval0
chrM	10	110	interval1
chrM	20	120	interval2
chrM	30	130	interval3
chrM	40	140	interval4
chrM	50	150	interval5
chrM	60	160	interval6
chrM	70	170	interval7
chrM	80	180	interval8
chrM	90	190	interval9
chrM	100	200	interval10
chrM	110	210	interval11
chrM	120	220	interval12
chrM	130	230	interval13
chrM	140	240	interval14
chrM	150	250	interval15
chrM	160	260	interval16
chrM	170	270	interval17
chrM	180	280	interval18
chrM	190	290	interval19
chrM	200	300	interval20
chrM	210	310	interval21
chrM	220	320	interval22
chrM	230	330	interval23
chrM	240	340	interval24
chrM	250	350	interval25
chrM	260	360	interval26
chrM	270	370	interval27
chrM	280	380	interval28
chrM	290	390	interval29
chrM	300	400	interval30
chrM	310	410	interval31
chrM	320	420	interval32
chrM	330	430	interval33
chrM	340	440	interval34
chrM	350	450	interval35
chrM	360	460	interval36
chrM	370	470	interval37
chrM	380	480	interval38
chrM	390	490	interval39
chrM	400	500	interval40
chrM	410	510	interval41
chrM	420	520	interval42
chrM	430	530	interval43
chrM	440	540	interval44
chrM	450	550	interval45
chrM	460	560	interval46
chrM	470	570	interval47
chrM	480	580	interval48
chrM	490	590	interval49
chrM	500	600	interval50
chrM	510	610	interval51
chrM	520	620	interval52
chrM	530	630	interval53
chrM	540	640	interval54
chrM	550	650	interval55
chrM	560	660	interval56
chrM	570	670	interval57
chrM	580	680	interval58
chrM	590	690	interval59
chrM	600	700	interval60
chrM	610	710	interval61
chrM	620	720	interval62
chrM	630	730	interval63
chrM	640	740	interval64
chrM	650	750	interval65
chrM	660	760	interval66
chrM	670	770	interval67
chrM	680	780	interval68
chrM	690	790	interval69
chrM	700	800	interval70
chrM	710	810	interval71
chrM	720	820	interval72
chrM	730	830	interval73
chrM	740	840	interval74
chrM	750	850	interval75
chrM	760	860	interval76
chrM	770	870	interval77
chrM	780	880	interval78
chrM	790	890	interval79
chrM	800	900	interval80
chrM	810	910	interval81
chrM	820	920	interval82
chrM	830	930	interval83
chrM	840	940	interval84
chrM	850	950	interval85
chrM	860	960	interval86
chrM	870	970	interval87
chrM	880	980	interval88
chrM	890	990	interval89
chrM	900	1000	interval90
chrM	910	1010	interval91
chrM	920	1020	interval92
chrM	930	1030	interval93
chrM	940	1040	interval94
chrM	950	1050	interval95
chrM	960	1060	interval96
chrM	970	1070	interval97
chrM	980	1080	interval98
chrM	990	1090	interval99
chrM	1000	1100	interval100
chrM	1010	1110	interval101
chrM	1020	1120	interval102
chrM	1030	1130	interval103
chrM	1040	1140	interval104
chrM	1050	1150	interval105
chrM	1060	1160	interval106
chrM	1070	1170	interval107
chrM	1080	1180	interval108
chrM	1090	1190	interval109
chrM	1100	1200	interval110
chrM	1110	1210	interval111
chrM	1120	1220	interval112
chrM	1130	1230	interval113
chrM	1140	1240	interval114
chrM	1150	1250	interval115
chrM	1160	1260	interval116
chrM	1170	1270	interval117
chrM	1180	1280	interval118
chrM	1190	1290	interval119
chrM	1200	1300	interval120
chrM	1210	1310	interval121
chrM	1220	1320	interval122
chrM	1230	1330	interval123
chrM	1240	1340	interval124
chrM	1250	1350	interval125
chrM	1260	1360	interval126
chrM	1270	1370	interval127
chrM	1280	1380	interval128
chrM	1290	1390	interval129
chrM	1300	1400	interval130
chrM	1310	1410	interval131
chrM	1320	1420	interval132
chrM	1330	1430	interval133
chrM	1340	1440	interval134
chrM	1350	1450	interval135
chrM	1360	1460	interval136
chrM	1370	1470	interval137
chrM	1380	1480	interval138
chrM	1390	1490	interval139
chrM	1400	1500	interval140
chrM	1410	1510	interval141
chrM	1420	1520	interval142
chrM	1430	1530	interval143
chrM	1440	1540	interval144
chrM	1450	1550	interval145
chrM	1460	1560	interval146
chrM	1470	1570	interval147
chrM	1480	1580	interval148
chrM	1490	1590	interval149
chrM	1500	1600	interval150
chrM	1510	1610	interval151
chrM	1520	1620	interval152
chrM	1530	1630	interval153
chrM	1540	1640	interval154
chrM	1550	1650	interval155
chrM	1560	1660	interval156
chrM	1570	1670	interval157
chrM	1580	1680	interval158
chrM	1590	1690	interval159
chrM	1600	1700	interval160
chrM	1610	1710	interval161
chrM	1620	1720	interval162
chrM	1630	1730	interval163
chrM	1640	1740	interval164
chrM	1650	1750	interval165
chrM	1660	1760	interval166
chrM	1670	1770	interval167
chrM	1680	1780	interval168
chrM	1690	1790	interval169
chrM	1700	1800	interval170
chrM	1710	1810	interval171
chrM	1720	1820	interval172
chrM	1730	1830	interval173
chrM	1740	1840	interval174
chrM	1750	1850	interval175
chrM	1760	1860	interval176
chrM	1770	1870	interval177
chrM	1780	1880	interval178
chrM	1790	1890	interval179
chrM	1800	1900	interval180
chrM	1810	1910	interval181
chrM	1820	1920	interval182
chrM	1830	1930	interval183
chrM	1840	1940	interval184
chrM	1850	1950	interval185
chrM	1860	1960	interval186
chrM	1870	1970	interval187
chrM	1880	1980	interval188
chrM	1890	1990	interval189
chrM	1900	2000	interval190
chrM	1910	2010	interval191
chrM	1920	2020	interval192
chrM	1930	2030	interval193
chrM	1940	2040	interval194
chrM	1950	2050	interval195
chrM	1960	2060	interval196
chrM	1970	2070	interval197
chrM	1980	2080	interval198
chrM	1990	2090	interval199
chrM	2000	2100	interval200
chrM	2010	2110	interval201
chrM	2020	2120	interval202
chrM	2030	2130	interval203
chrM	2040	2140	interval204
chrM	2050	2150	interval205
chrM	2060	2160	interval206
chrM	2070	2170	interval207
chrM	2080	2180	interval208
chrM	2090	2190	interval209
chrM	2100	2200	interval210
chrM	2110	2210	interval211
chrM	2120	2220	interval212
chrM	2130	2230	interval213
chrM	2140	2240	interval214
chrM	2150	2250	interval215
chrM	2160	2260	interval216
chrM	2170	2270	interval217
chrM	2180	2280	interval218
chrM	2190	2290	interval219
chrM	2200	2300	interval220
chrM	2210	2310	interval221
chrM	2220	2320	interval222
chrM	2230	2330	interval223
chrM	2240	2340	interval224
chrM	2250	2350	interval225
chrM	2260	2360	interval226
chrM	2270	2370	interval227
chrM	2280	2380	interval228
chrM	2290	2390	interval229
chrM	2300	2400	interval230
chrM	2310	2410	interval231
chrM	2320	2420	interval232
chrM	2330	2430	interval233
chrM	2340	2440	interval234
chrM	2350	2450	interval235
chrM	2360	2460	interval236
chrM	2370	2470	interval237
chrM	2380	2480	interval238
chrM	2390	2490	interval239
chrM	2400	2500	interval240
chrM	2410	2510	interval241
chrM	2420	2520	interval242
chrM	2430	2530	interval243
chrM	2440	2540	interval244
chrM	2450	2550	interval245
chrM	2460	2560	interval246
chrM	2470	2570	interval247
chrM	2480	2580	interval248
chrM	2490	2590	interval249
chrM	2500	2600	interval250
chrM	2510	2610	interval251
chrM	2520	2620	interval252
chrM	2530	2630	interval253
chrM	2540	2640	interval254
chrM	2550	2650	interval255
chrM	2560	2660	interval256
chrM	2570	2670	interval257
chrM	2580	2680	interval258
chrM	2590	2690	interval259
chrM	2600	2700	interval260
chrM	2610	2710	interval261
chrM	2620	2720	interval262
chrM	2630	2730	interval263
chrM	2640	2740	interval264
chrM	2650	2750	interval265
chrM	2660	2760	interval266
chrM	2670	2770	interval267
chrM	2680	2780	interval268
chrM	2690	2790	interval269
chrM	2700	2800	interval270
chrM	2710	2810	interval271
chrM	2720	2820	interval272
chrM	2730	2830	interval273
chrM	2740	2840	interval274
chrM	2750	2850	interval275
chrM	2760	2860	interval276
chrM	2770	2870	interval277
chrM	2780	2880	interval278
chrM	2790	2890	interval279
chrM	2800	2900	interval280
chrM	2810	2910	interval281
chrM	2820	2920	interval282
chrM	2830	2930	interval283
chrM	2840	2940	interval284
chrM	2850	2950	interval285
chrM	2860	2960	interval286
chrM	2870	2970	interval287
chrM	2880	2980	interval288
chrM	2890	2990	interval289
chrM	2900	3000	interval290
chrM	2910	3010	interval291
chrM	2920	3020	interval292
chrM	2930	3030	interval293
chrM	2940	3040	interval294
chrM	2950	3050	interval295
chrM	2960	3060	interval296
chrM	2970	3070	interval297
chrM	2980	3080	interval298
chrM	2990	3090	interval299
chrM	3000	3100	interval300
chrM	3010	3110	interval301
chrM	3020	3120	interval302
chrM	3030	3130	interval303
chrM	3040	3140	interval304
chrM	3050	3150	interval305
chrM	3060	3160	interval306
chrM	3070	3170	interval307
chrM	3080	3180	interval308
chrM	3090	3190	interval309
chrM	3100	3200	interval310
chrM	3110	3210	interval311
chrM	3120	3220	interval312
chrM	3130	3230	interval313
chrM	3140	3240	interval314
chrM	3150	3250	interval315
chrM	3160	3260	interval316
chrM	3170	3270	interval317
chrM	3180	3280	interval318
chrM	3190	3290	interval319
chrM	3200	3300	interval320
chrM	3210	3310	interval321
chrM	3220	3320	interval322
chrM	3230	3330	interval323
chrM	3240	3340	interval324
chrM	3250	3350	interval325
chrM	3260	3360	interval326
chrM	3270	3370	interval327
chrM	3280	3380	interval328
chrM	3290	3390	interval329
chrM	3300	3400	interval330
chrM	3310	3410	interval331
chrM	3320	3420	interval332
chrM	3330	3430	interval333
chrM	3340	3440	interval334
chrM	3350	3450	interval335
chrM	3360	3460	interval336
chrM	3370	3470	interval337
chrM	3380	3480	interval338
chrM	3390	3490	interval339
chrM	3400	3500	interval340
chrM	3410	3510	interval341
chrM	3420	3520	interval342
chrM	3430	3530	interval343
chrM	3440	3540	interval344
chrM	3450	3550	interval345
chrM	3460	3560	interval346
chrM	3470	3570	interval347
chrM	3480	3580	interval348
chrM	3490	3590	interval349
chrM	3500	3600	interval350
chrM	3510	3610	interval351
chrM	3520	3620	interval352
chrM	3530	3630	interval353
chrM	3540	3640	interval354
chrM	3550	3650	interval355
chrM	3560	3660	interval356
chrM	3570	3670	interval357
chrM	3580	3680	interval358
chrM	3590	3690	interval359
chrM	3600	3700	interval360
chrM	3610	3710	interval361
chrM	3620	3720	interval362
chrM	3630	3730	interval363
chrM	3640	3740	interval364
chrM	3650	3750	interval365
chrM	3660	3760	interval366
chrM	3670	3770	interval367
chrM	3680	3780	interval368
chrM	3690	3790	interval369
chrM	3700	3800	interval370
chrM	3710	3810	interval371
chrM	3720	3820	interval372
chrM	3730	3830	interval373
chrM	3740	3840	interval374
chrM	3750	3850	interval375
chrM	3760	3860	interval376
chrM	3770	3870	interval377
chrM	3780	3880	interval378
chrM	3790	3890	interval379
chrM	3800	3900	interval380
chrM	3810	3910	interval381
chrM	3820	3920	interval382
chrM	3830	3930	interval383
chrM	3840	3940	interval384
chrM	3850	3950	interval385
chrM	3860	3960	interval386
chrM	3870	3970	interval387
chrM	3880	3980	interval388
chrM	3890	3990	interval389
chrM	3900	4000	interval390
chrM	3910	4010	interval391
chrM	3920	4020	interval392
chrM	3930	4030	interval393
chrM	3940	4040	interval394
chrM	3950	4050	interval395
chrM	3960	4060	interval396
chrM	3970	4070	interval397
chrM	3980	4080	interval398
chrM	3990	4090	interval399
chrM	4000	4100	interval400
chrM	4010	4110	interval401
chrM	4020	4120	interval402
chrM	4030	4130	interval403
chrM	4040	4140	interval404
chrM	4050	4150	interval405
chrM	4060	4160	interval406
chrM	4070	4170	interval407
chrM	4080	4180	interval408
chrM	4090	4190	interval409
chrM	4100	4200	interval410
chrM	4110	4210	interval411
chrM	4120	4220	interval412
chrM	4130	4230	interval413
chrM	4140	4240	interval414
chrM	4150	4250	interval415
chrM	4160	4260	interval416
chrM	4170	4270	interval417
chrM	4180	4280	interval418
chrM	4190	4290	interval419
chrM	4200	4300	interval420
chrM	4210	4310	interval421
chrM	4220	4320	interval422
chrM	4230	4330	interval423
chrM	4240	4340	interval424
chrM	4250	4350	interval425
chrM	4260	4360	interval426
chrM	4270	4370	interval427
chrM	4280	4380	interval428
chrM	4290	4390	interval429
chrM	4300	4400	interval430
chrM	4310	4410	interval431
chrM	4320	4420	interval432
chrM	4330	4430	interval433
chrM	4340	4440	interval434
chrM	4350	4450	interval435
chrM	4360	4460	interval436
chrM	4370	4470	interval437
chrM	4380	4480	interval438
chrM	4390	4490	interval439
chrM	4400	4500	interval440
chrM	4410	4510	interval441
chrM	4420	4520	interval442
chrM	4430	4530	interval443
chrM	4440	4540	interval444
chrM	4450	4550	interval445
chrM	4460	4560	interval446
chrM	4470	4570	interval447
chrM	4480	4580	interval448
chrM	4490	4590	interval449
chrM	4500	4600	interval450
chrM	4510	4610	interval451
chrM	4520	4620	interval452
chrM	4530	4630	interval453
chrM	4540	4640	interval454
chrM	4550	4650	interval455
chrM	4560	4660	interval456
chrM	4570	4670	interval457
chrM	4580	4680	interval458
chrM	4590	4690	interval459
chrM	4600	4700	interval460
chrM	4610	4710	interval461
chrM	4620	4720	interval462
chrM	4630	4730	interval463
chrM	4640	4740	interval464
chrM	4650	4750	interval465
chrM	4660	4760	interval466
chrM	4670	4770	interval467
chrM	4680	4780	interval468
chrM	4690	4790	interval469
chrM	4700	4800	interval470
chrM	4710	4810	interval471
chrM	4720	4820	interval472
chrM	4730	4830	interval473
chrM	4740	4840	interval474
chrM	4750	4850	interval475
chrM	4760	4860	interval476
chrM	4770	4870	interval477
chrM	4780	4880	interval478
chrM	4790	4890	interval479
chrM	4800	4900	interval480
chrM	4810	4910	interval481
chrM	4820	4920	interval482
chrM	4830	4930	interval483
chrM	4840	4940	interval484
chrM	4850	4950	interval485
chrM	4860	4960	interval486
chrM	4870	4970	interval487
chrM	4880	4980	interval488
chrM	4890	4990	interval489
chrM	4900	5000	interval490
chrM	4910	5010	interval491
chrM	4920	5020	interval492
chrM	4930	5030	interval493
chrM	4940	5040	interval494
chrM	4950	5050	interval495
chrM	4960	5060	interval496
chrM	4970	5070	interval497
chrM	4980	5080	interval498
chrM	4990	5090	interval499
chrM	5000	5100	interval500
chrM	5010	5110	interval501
chrM	5020	5120	interval502
chrM	5030	5130	interval503
chrM	5040	5140	interval504
chrM	5050	5150	interval505
chrM	5060	5160	interval506
chrM	5070	5170	interval507
chrM	5080	5180	interval508
chrM	5090	5190	interval509
chrM	5100	5200	interval510
chrM	5110	5210	interval511
chrM	5120	5220	interval512
chrM	5130	5230	interval513
chrM	5140	5240	interval514
chrM	5150	5250	interval515
chrM	5160	5260	interval516
chrM	5170	5270	interval517
chrM	5180	5280	interval518
chrM	5190	5290	interval519
chrM	5200	5300	interval520
chrM	5210	5310	interval521
chrM	5220	5320	interval522
chrM	5230	5330	interval523
chrM	5240	5340	interval524
chrM	5250	5350	interval525
chrM	5260	5360	interval526
chrM	5270	5370	interval527
chrM	5280	5380	interval528
chrM	5290	5390	interval529
chrM	5300	5400	interval530
chrM	5310	5410	interval531
chrM	5320	5420	interval532
chrM	5330	5430	interval533
chrM	5340	5440	interval534
chrM	5350	5450	interval535
chrM	5360	5460	interval536
chrM	5370	5470	interval537
chrM	5380	5480	interval538
chrM	5390	5490	interval539
chrM	5400	5500	interval540
chrM	5410	5510	interval541
chrM	5420	5520	interval542
chrM	5430	5530	interval543
chrM	5440	5540	interval544
chrM	5450	5550	interval545
chrM	5460	5560	interval546
chrM	5470	5570	interval547
chrM	5480	5580	interval548
chrM	5490	5590	interval549
chrM	5500	5600	interval550
chrM	5510	5610	interval551
chrM	5520	5620	interval552
chrM	5530	5630	interval553
chrM	5540	5640	interval554
chrM	5550	5650	interval555
chrM	5560	5660	interval556
chrM	5570	5670	interval557
chrM	5580	5680	interval558
chrM	5590	5690	interval559
chrM	5600	5700	interval560
chrM	5610	5710	interval561
chrM	5620	5720	interval562
chrM	5630	5730	interval563
chrM	5640	5740	interval564
chrM	5650	5750	interval565
chrM	5660	5760	interval566
chrM	5670	5770	interval567
chrM	5680	5780	interval568
chrM	5690	5790	interval569
chrM	5700	5800	interval570
chrM	5710	5810	interval571
chrM	5720	5820	interval572
chrM	5730	5830	interval573
chrM	5740	5840	interval574
chrM	5750	5850	interval575
chrM	5760	5860	interval576
chrM	5770	5870	interval577
chrM	5780	5880	interval578
chrM	5790	5890	interval579
chrM	5800	5900	interval580
chrM	5810	5910	interval581
chrM	5820	5920	interval582
chrM	5830	5930	interval583
chrM	5840	5940	interval584
chrM	5850	5950	interval585
chrM	5860	5960	interval586
chrM	5870	5970	interval587
chrM	5880	5980	interval588
chrM	5890	5990	interval589
chrM	5900	6000	interval590
chrM	5910	6010	interval591
chrM	5920	6020	interval592
chrM	5930	6030	interval593
chrM	5940	6040	interval594
chrM	5950	6050	interval595
chrM	5960	6060	interval596
chrM	5970	6070	interval597
chrM	5980	6080	interval598
chrM	5990	6090	interval599
chrM	6000	6100	interval600
chrM	6010	6110	interval601
chrM	6020	6120	interval602
chrM	6030	6130	interval603
chrM	6040	6140	interval604
chrM	6050	6150	interval605
chrM	6060	6160	interval606
chrM	6070	6170	interval607
chrM	6080	6180	interval608
chrM	6090	6190	interval609
chrM	6100	6200	interval610
chrM	6110	6210	interval611
chrM	6120	6220	interval612
chrM	6130	6230	interval613
chrM	6140	6240	interval614
chrM	6150	6250	interval615
chrM	6160	6260	interval616
chrM	6170	6270	interval617
chrM	6180	6280	interval618
chrM	6190	6290	interval619
chrM	6200	6300	interval620
chrM	6210	6310	interval621
chrM	6220	6320	interval622
chrM	6230	6330	interval623
chrM	6240	6340	interval624
chrM	6250	6350	interval625
chrM	6260	6360	interval626
chrM	6270	6370	interval627
chrM	6280	6380	interval628
chrM	6290	6390	interval629
chrM	6300	6400	interval630
chrM	6310	6410	interval631
chrM	6320	6420	interval632
chrM	6330	6430	interval633
chrM	6340	6440	interval634
chrM	6350	6450	interval635
chrM	6360	6460	interval636
chrM	6370	6470	interval637
chrM	6380	6480	interval638
chrM	6390	6490	interval639
chrM	6400	6500	interval640
chrM	6410	6510	interval641
chrM	6420	6520	interval642
chrM	6430	6530	interval643
chrM	6440	6540	interval644
chrM	6450	6550	interval645
chrM	6460	6560	interval646
chrM	6470	6570	interval647
chrM	6480	6580	interval648
chrM	6490	6590	interval649
chrM	6500	6600	interval650
chrM	6510	6610	interval651
chrM	6520	6620	interval652
chrM	6530	6630	interval653
chrM	6540	6640	interval654
chrM	6550	6650	interval655
chrM	6560	6660	interval656
chrM	6570	6670	interval657
chrM	6580	6680	interval658
chrM	6590	6690	interval659
chrM	6600	6700	interval660
chrM	6610	6710	interval661
chrM	6620	6720	interval662
chrM	6630	6730	interval663
chrM	6640	6740	interval664
chrM	6650	6750	interval665
chrM	6660	6760	interval666
chrM	6670	6770	interval667
chrM	6680	6780	interval668
chrM	6690	6790	interval669
chrM	6700	6800	interval670
chrM	6710	6810	interval671
chrM	6720	6820	interval672
chrM	6730	6830	interval673
chrM	6740	6840	interval674
chrM	6750	6850	interval675
chrM	6760	6860	interval676
chrM	6770	6870	interval677
chrM	6780	6880	interval678
chrM	6790	6890	interval679
chrM	6800	6900	interval680
chrM	6810	6910	interval681
chrM	6820	6920	interval682
chrM	6830	6930	interval683
chrM	6840	6940	interval684
chrM	6850	6950	interval685
chrM	6860	6960	interval686
chrM	6870	6970	interval687
chrM	6880	6980	interval688
chrM	6890	6990	interval689
chrM	6900	7000	interval690
chrM	6910	7010	interval691
chrM	6920	7020	interval692
chrM	6930	7030	interval693
chrM	6940	7040	interval694
chrM	6950	7050	interval695
chrM	6960	7060	interval696
chrM	6970	7070	interval697
chrM	6980	7080	interval698
chrM	6990	7090	interval699
chrM	7000	7100	interval700
chrM	7010	7110	interval701
chrM	7020	7120	interval702
chrM	7030	7130	interval703
chrM	7040	7140	interval704
chrM	7050	7150	interval705
chrM	7060	7160	interval706
chrM	7070	7170	interval707
chrM	7080	7180	interval708
chrM	7090	7190	interval709
chrM	7100	7200	interval710
chrM	7110	7210	interval711
chrM	7120	7220	interval712
chrM	7130	7230	interval713
chrM	7140	7240	interval714
chrM	7150	7250	interval715
chrM	7160	7260	interval716
chrM	7170	7270	interval717
chrM	7180	7280	interval718
chrM	7190	7290	interval719
chrM	7200	7300	interval720
chrM	7210	7310	interval721
chrM	7220	7320	interval722
chrM	7230	7330	interval723
chrM	7240	7340	interval724
chrM	7250	7350	interval725
chrM	7260	7360	interval726
chrM	7270	7370	interval727
chrM	7280	7380	interval728
chrM	7290	7390	interval729
chrM	7300	7400	interval730
chrM	7310	7410	interval731
chrM	7320	7420	interval732
chrM	7330	7430	interval733
chrM	7340	7440	interval734
chrM	7350	7450	interval735
chrM	7360	7460	interval736
chrM	7370	7470	interval737
chrM	7380	7480	interval738
chrM	7390	7490	interval739
chrM	7400	7500	interval740
chrM	7410	7510	interval741
chrM	7420	7520	interval742
chrM	7430	7530	interval743
chrM	7440	7540	interval744
chrM	7450	7550	interval745
chrM	7460	7560	interval746
chrM	7470	7570	interval747
chrM	7480	7580	interval748
chrM	7490	7590	interval749
chrM	7500	7600	interval750
chrM	7510	7610	interval751
chrM	7520	7620	interval752
chrM	7530	7630	interval753
chrM	7540	7640	interval754
chrM	7550	7650	interval755
chrM	7560	7660	interval756
chrM	7570	7670	interval757
chrM	7580	7680	interval758
chrM	7590	7690	interval759
chrM	7600	7700	interval760
chrM	7610	7710	interval761
chrM	7620	7720	interval762
chrM	7630	7730	interval763
chrM	7640	7740	interval764
chrM	7650	7750	interval765
chrM	7660	7760	interval766
chrM	7670	7770	interval767
chrM	7680	7780	interval768
chrM	7690	7790	interval769
chrM	7700	7800	interval770
chrM	7710	7810	interval771
chrM	7720	7820	interval772
chrM	7730	7830	interval773
chrM	7740	7840	interval774
chrM	7750	7850	interval775
chrM	7760	7860	interval776
chrM	7770	7870	interval777
chrM	7780	7880	interval778
chrM	7790	7890	interval779
chrM	7800	7900	interval780
chrM	7810	7910	interval781
chrM	7820	7920	interval782
chrM	7830	7930	interval783
chrM	7840	7940	interval784
chrM	7850	7950	interval785
chrM	7860	7960	interval786
chrM	7870	7970	interval787
chrM	7880	7980	interval788
chrM	7890	7990	interval789
chrM	7900	8000	interval790
chrM	7910	8010	interval791
chrM	7920	8020	interval792
chrM	7930	8030	interval793
chrM	7940	8040	interval794
chrM	7950	8050	interval795
chrM	7960	8060	interval796
chrM	7970	8070	interval797
chrM	7980	8080	interval798
chrM	7990	8090	interval799
chrM	8000	8100	interval800
chrM	8010	8110	interval801
chrM	8020	8120	interval802
chrM	8030	8130	interval803
chrM	8040	8140	interval804
chrM	8050	8150	interval805
chrM	8060	8160	interval806
chrM	8070	8170	interval807
chrM	8080	8180	interval808
chrM	8090	8190	interval809
chrM	8100	8200	interval810
chrM	8110	8210	interval811
chrM	8120	8220	interval812
chrM	8130	8230	interval813
chrM	8140	8240	interval814
chrM	8150	8250	interval815
chrM	8160	8260	interval816
chrM	8170	8270	interval817
chrM	8180	8280	interval818
chrM	8190	8290	interval819
chrM	8200	8300	interval820
chrM	8210	8310	interval821
chrM	8220	8320	interval822
chrM	8230	8330	interval823
chrM	8240	8340	interval824
chrM	8250	8350	interval825
chrM	8260	8360	interval826
chrM	8270	8370	interval827
chrM	8280	8380	interval828
chrM	8290	8390	interval829
chrM	8300	8400	interval830
chrM	8310	8410	interval831
chrM	8320	8420	interval832
chrM	8330	8430	interval833
chrM	8340	8440	interval834
chrM	8350	8450	interval835
chrM	8360	8460	interval836
chrM	8370	8470	interval837
chrM	8380	8480	interval838
chrM	8390	8490	interval839
chrM	8400	8500	interval840
chrM	8410	8510	interval841
chrM	8420	8520	interval842
chrM	8430	8530	interval843
chrM	8440	8540	interval844
chrM	8450	8550	interval845
chrM	8460	8560	interval846
chrM	8470	8570	interval847
chrM	8480	8580	interval848
chrM	8490	8590	interval849
chrM	8500	8600	interval850
chrM	8510	8610	interval851
chrM	8520	8620	interval852
chrM	8530	8630	interval853
chrM	8540	8640	interval854
chrM	8550	8650	interval855
chrM	8560	8660	interval856
chrM	8570	8670	interval857
chrM	8580	8680	interval858
chrM	8590	8690	interval859
chrM	8600	8700	interval860
chrM	8610	8710	interval861
chrM	8620	8720	interval862
chrM	8630	8730	interval863
chrM	8640	8740	interval864
chrM	8650	8750	interval865
chrM	8660	8760	interval866
chrM	8670	8770	interval867
chrM	8680	8780	interval868
chrM	8690	8790	interval869
chrM	8700	8800	interval870
chrM	8710	8810	interval871
chrM	8720	8820	interval872
chrM	8730	8830	interval873
chrM	8740	8840	interval874
chrM	8750	8850	interval875
chrM	8760	8860	interval876
chrM	8770	8870	interval877
chrM	8780	8880	interval878
chrM	8790	8890	interval879
chrM	8800	8900	interval880
chrM	8810	8910	interval881
chrM	8820	8920	interval882
chrM	8830	8930	interval883
chrM	8840	8940	interval884
chrM	8850	8950	interval885
chrM	8860	8960	interval886
chrM	8870	8970	interval887
chrM	8880	8980	interval888
chrM	8890	8990	interval889
chrM	8900	9000	interval890
chrM	8910	9010	interval891
chrM	8920	9020	interval892
chrM	8930	9030	interval893
chrM	8940	9040	interval894
chrM	8950	9050	interval895
chrM	8960	9060	interval896
chrM	8970	9070	interval897
chrM	8980	9080	interval898
chrM	8990	9090	interval899
chrM	9000	9100	interval900
chrM	9010	9110	interval901
chrM	9020	9120	interval902
chrM	9030	9130	interval903
chrM	9040	9140	interval904
chrM	9050	9150	interval905
chrM	9060	9160	interval906
chrM	9070	9170	interval907
chrM	9080	9180	interval908
chrM	9090	9190	interval909
chrM	9100	9200	interval910
chrM	9110	9210	interval911
chrM	9120	9220	interval912
chrM	9130	9230	interval913
chrM	9140	9240	interval914
chrM	9150	9250	interval915
chrM	9160	9260	interval916
chrM	9170	9270	interval917
chrM	9180	9280	interval918
chrM	9190	9290	interval919
chrM	9200	9300	interval920
chrM	9210	9310	interval921
chrM	9220	9320	interval922
chrM	9230	9330	interval923
chrM	9240	9340	interval924
chrM	9250	9350	interval925
chrM	9260	9360	interval926
chrM	9270	9370	interval927
chrM	9280	9380	interval928
chrM	9290	9390	interval929
chrM	9300	9400	interval930
chrM	9310	9410	interval931
chrM	9320	9420	interval932
chrM	9330	9430	interval933
chrM	9340	9440	interval934
chrM	9350	9450	interval935
chrM	9360	9460	interval936
chrM	9370	9470	interval937
chrM	9380	9480	interval938
chrM	9390	9490	interval939
chrM	9400	9500	interval940
chrM	9410	9510	interval941
chrM	9420	9520	interval942
chrM	9430	9530	interval943
chrM	9440	9540	interval944
chrM	9450	9550	interval945
chrM	9460	9560	interval946
chrM	9470	9570	interval947
chrM	9480	9580	interval948
chrM	9490	9590	interval949
chrM	9500	9600	interval950
chrM	9510	9610	interval951
chrM	9520	9620	interval952
chrM	9530	9630	interval953
chrM	9540	9640	interval954
chrM	9550	9650	interval955
chrM	9560	9660	interval956
chrM	9570	9670	interval957
chrM	9580	9680	interval958
chrM	9590	9690	interval959
chrM	9600	9700	interval960
chrM	9610	9710	interval961
chrM	9620	9720	interval962
chrM	9630	9730	interval963
chrM	9640	9740	interval964
chrM	9650	9750	interval965
chrM	9660	9760	interval966
chrM	9670	9770	interval967
chrM	9680	9780	interval968
chrM	9690	9790	interval969
chrM	9700	9800	interval970
chrM	9710	9810	interval971
chrM	9720	9820	interval972
chrM	9730	9830	interval973
chrM	9740	9840	interval974
chrM	9750	9850	interval975
chrM	9760	9860	interval976
chrM	9770	9870	interval977
chrM	9780	9880	interval978
chrM	9790	9890	interval979
chrM	9800	9900	interval980
chrM	9810	9910	interval981
chrM	9820	9920	interval982
chrM	9830	9930	interval983
chrM	9840	9940	interval984
chrM	9850	9950	interval985
chrM	9860	9960	interval986
chrM	9870	9970	interval987
chrM	9880	9980	interval988
chrM	9890	9990	interval989
chrM	9900	10000	interval990
chrM	9910	10010	interval991
chrM	9920	10020	interval992
chrM	9930	10030	interval993
chrM	9940	10040	interval994
chrM	9950	10050	interval995
chrM	9960	10060	interval996
chrM	9970	10070	interval997
chrM	9980	10080	interval998
chrM	9990	10090	interval999
chrM	10000	10100	interval1000
chrM	10010	10110	interval1001
chrM	10020	10120	interval1002
chrM	10030	10130	interval1003
chrM	10040	10140	interval1004
chrM	10050	10150	interval1005
chrM	10060	10160	interval1006
chrM	10070	10170	interval1007
chrM	10080	10180	interval1008
chrM	10090	10190	interval1009
chrM	10100	10200	interval1010
chrM	10110	10210	interval1011
chrM	10120	10220	interval1012
chrM	10130	10230	interval1013
chrM	10140	10240	interval1014
chrM	10150	10250	interval1015
chrM	10160	10260	interval1016
chrM	10170	10270	interval1017
chrM	10180	10280	interval1018
chrM	10190	10290	interval1019
chrM	10200	10300	interval1020
chrM	10210	10310	interval1021
chrM	10220	10320	interval1022
chrM	10230	10330	interval1023
chrM	10240	10340	interval1024
chrM	10250	10350	interval1025
chrM	10260	10360	interval1026
chrM	10270	10370	interval1027
chrM	10280	10380	interval1028
chrM	10290	10390	interval1029
chrM	10300	10400	interval1030
chrM	10310	10410	interval1031
chrM	10320	10420	interval1032
chrM	10330	10430	interval1033
chrM	10340	10440	interval1034
chrM	10350	10450	interval1035
chrM	10360	10460	interval1036
chrM	10370	10470	interval1037
chrM	10380	10480	interval1038
chrM	10390	10490	interval1039
chrM	10400	10500	interval1040
chrM	10410	10510	interval1041
chrM	10420	10520	interval1042
chrM	10430	10530	interval1043
chrM	10440	10540	interval1044
chrM	10450	10550	interval1045
chrM	10460	10560	interval1046
chrM	10470	10570	interval1047
chrM	10480	10580	interval1048
chrM	10490	10590	interval1049
chrM	10500	10600	interval1050
chrM	10510	10610	interval1051
chrM	10520	10620	interval1052
chrM	10530	10630	interval1053
chrM	10540	10640	interval1054
chrM	10550	10650	interval1055
chrM	10560	10660	interval1056
chrM	10570	10670	interval1057
chrM	10580	10680	interval1058
chrM	10590	10690	interval1059
chrM	10600	10700	interval1060
chrM	10610	10710	interval1061
chrM	10620	10720	interval1062
chrM	10630	10730	interval1063
chrM	10640	10740	interval1064
chrM	10650	10750	interval1065
chrM	10660	10760	interval1066
chrM	10670	10770	interval1067
chrM	10680	10780	interval1068
chrM	10690	10790	interval1069
chrM	10700	10800	interval1070
chrM	10710	10810	interval1071
chrM	10720	10820	interval1072
chrM	10730	10830	interval1073
chrM	10740	10840	interval1074
chrM	10750	10850	interval1075
chrM	10760	10860	interval1076
chrM	10770	10870	interval1077
chrM	10780	10880	interval1078
chrM	10790	10890	interval1079
chrM	10800	10900	interval1080
chrM	10810	10910	interval1081
chrM	10820	10920	interval1082
chrM	10830	10930	interval1083
chrM	10840	10940	interval1084
chrM	10850	10950	interval1085
chrM	10860	10960	interval1086
chrM	10870	10970	interval1087
chrM	10880	10980	interval1088
chrM	10890	10990	interval1089
chrM	10900	11000	interval1090
chrM	10910	11010	interval1091
chrM	10920	11020	interval1092
chrM	10930	11030	interval1093
chrM	10940	11040	interval1094
chrM	10950	11050	interval1095
chrM	10960	11060	interval1096
chrM	10970	11070	interval1097
chrM	10980	11080	interval1098
chrM	10990	11090	interval1099
chrM	11000	11100	interval1100
chrM	11010	11110	interval1101
chrM	11020	11120	interval1102
chrM	11030	11130	interval1103
chrM	11040	11140	interval1104
chrM	11050	11150	interval1105
chrM	11060	11160	interval1106
chrM	11070	11170	interval1107
chrM	11080	11180	interval1108
chrM	11090	11190	interval1109
chrM	11100	11200	interval1110
chrM	11110	11210	interval1111
chrM	11120	11220	interval1112
chrM	11130	11230	interval1113
chrM	11140	11240	interval1114
chrM	11150	11250	interval1115
chrM	11160	11260	interval1116
chrM	11170	11270	interval1117
chrM	11180	11280	interval1118
chrM	11190	11290	interval1119
chrM	11200	11300	interval1120
chrM	11210	11310	interval1121
chrM	11220	11320	interval1122
chrM	11230	11330	interval1123
chrM	11240	11340	interval1124
chrM	11250	11350	interval1125
chrM	11260	11360	interval1126
chrM	11270	11370	interval1127
chrM	11280	11380	interval1128
chrM	11290	11390	interval1129
chrM	11300	11400	interval1130
chrM	11310	11410	interval1131
chrM	11320	11420	interval1132
chrM	11330	11430	interval1133
chrM	11340	11440	interval1134
chrM	11350	11450	interval1135
chrM	11360	11460	interval1136
chrM	11370	11470	interval1137
chrM	11380	11480	interval1138
chrM	11390	11490	interval1139
chrM	11400	11500	interval1140
chrM	11410	11510	interval1141
chrM	11420	11520	interval1142
chrM	11430	11530	interval1143
chrM	11440	11540	interval1144
chrM	11450	11550	interval1145
chrM	11460	11560	interval1146
chrM	11470	11570	interval1147
chrM	11480	11580	interval1148
chrM	11490	11590	interval1149
chrM	11500	11600	interval1150
chrM	11510	11610	interval1151
chrM	11520	11620	interval1152
chrM	11530	11630	interval1153
chrM	11540	11640	interval1154
chrM	11550	11650	interval1155
chrM	11560	11660	interval1156
chrM	11570	11670	interval1157
chrM	11580	11680	interval1158
chrM	11590	11690	interval1159
chrM	11600	11700	interval1160
chrM	11610	11710	interval1161
chrM	11620	11720	interval1162
chrM	11630	11730	interval1163
chrM	11640	11740	interval1164
chrM	11650	11750	interval1165
chrM	11660	11760	interval1166
chrM	11670	11770	interval1167
chrM	11680	11780	interval1168
chrM	11690	11790	interval1169
chrM	11700	11800	interval1170
chrM	11710	11810	interval1171
chrM	11720	11820	interval1172
chrM	11730	11830	interval1173
chrM	11740	11840	interval1174
chrM	11750	11850	interval1175
chrM	11760	11860	interval1176
chrM	11770	11870	interval1177
chrM	11780	11880	interval1178
chrM	11790	11890	interval1179
chrM	11800	11900	interval1180
chrM	11810	11910	interval1181
chrM	11820	11920	interval1182
chrM	11830	11930	interval1183
chrM	11840	11940	interval1184
chrM	11850	11950	interval1185
chrM	11860	11960	interval1186
chrM	11870	11970	interval1187
chrM	11880	11980	interval1188
chrM	11890	11990	interval1189
chrM	11900	12000	interval1190
chrM	11910	12010	interval1191
chrM	11920	12020	interval1192
chrM	11930	12030	interval1193
chrM	11940	12040	interval1194
chrM	11950	12050	interval1195
chrM	11960	12060	interval1196
chrM	11970	12070	interval1197
chrM	11980	12080	interval1198
chrM	11990	12090	interval1199
chrM	12000	12100	interval1200
chrM	12010	12110	interval1201
chrM	12020	12120	interval1202
chrM	12030	12130	interval1203
chrM	12040	12140	interval1204
chrM	12050	12150	interval1205
chrM	12060	12160	interval1206
chrM	12070	12170	interval1207
chrM	12080	12180	interval1208
chrM	12090	12190	interval1209
chrM	12100	12200	interval1210
chrM	12110	12210	interval1211
chrM	12120	12220	interval1212
chrM	12130	12230	interval1213
chrM	12140	12240	interval1214
chrM	12150	12250	interval1215
chrM	12160	12260	interval1216
chrM	12170	12270	interval1217
chrM	12180	12280	interval1218
chrM	12190	12290	interval1219
chrM	12200	12300	interval1220
chrM	12210	12310	interval1221
chrM	12220	12320	interval1222
chrM	12230	12330	interval1223
chrM	12240	12340	interval1224
chrM	12250	12350	interval1225
chrM	12260	12360	interval1226
chrM	12270	12370	interval1227
chrM	12280	12380	interval1228
chrM	12290	12390	interval1229
chrM	12300	12400	interval1230
chrM	12310	12410	interval1231
chrM	12320	12420	interval1232
chrM	12330	12430	interval1233
chrM	12340	12440	interval1234
chrM	12350	12450	interval1235
chrM	12360	12460	interval1236
chrM	12370	12470	interval1237
chrM	12380	12480	interval1238
chrM	12390	12490	interval1239
chrM	12400	12500	interval1240
chrM	12410	12510	interval1241
chrM	12420	12520	interval1242
chrM	12430	12530	interval1243
chrM	12440	12540	interval1244
chrM	12450	12550	interval1245
chrM	12460	12560	interval1246
chrM	12470	12570	interval1247
chrM	12480	12580	interval1248
chrM	12490	12590	interval1249
chrM	12500	12600	interval1250
chrM	12510	12610	interval1251
chrM	12520	12620	interval1252
chrM	12530	12630	interval1253
chrM	12540	12640	interval1254
chrM	12550	12650	interval1255
chrM	12560	12660	interval1256
chrM	12570	12670	interval1257
chrM	12580	12680	interval1258
chrM	12590	12690	interval1259
chrM	12600	12700	interval1260
chrM	12610	12710	interval1261
chrM	12620	12720	interval1262
chrM	12630	12730	interval1263
chrM	12640	12740	interval1264
chrM	12650	12750	interval1265
chrM	12660	12760	interval1266
chrM	12670	12770	interval1267
chrM	12680	12780	interval1268
chrM	12690	12790	interval1269
chrM	12700	12800	interval1270
chrM	12710	12810	interval1271
chrM	12720	12820	interval1272
chrM	12730	12830	interval1273
chrM	12740	12840	interval1274
chrM	12750	12850	interval1275
chrM	12760	12860	interval1276
chrM	12770	12870	interval1277
chrM	12780	12880	interval1278
chrM	12790	12890	interval1279
chrM	12800	12900	interval1280
chrM	12810	12910	interval1281
chrM	12820	12920	interval1282
chrM	12830	12930	interval1283
chrM	12840	12940	interval1284
chrM	12850	12950	interval1285
chrM	12860	12960	interval1286
chrM	12870	12970	interval1287
chrM	12880	12980	interval1288
chrM	12890	12990	interval1289
chrM	12900	13000	interval1290
chrM	12910	13010	interval1291
chrM	12920	13020	interval1292
chrM	12930	13030	interval1293
chrM	12940	13040	interval1294
chrM	12950	13050	interval1295
chrM	12960	13060	interval1296
chrM	12970	13070	interval1297
chrM	12980	13080	interval1298
chrM	12990	13090	interval1299
chrM	13000	13100	interval1300
chrM	13010	13110	interval1301
chrM	13020	13120	interval1302
chrM	13030	13130	interval1303
chrM	13040	13140	interval1304
chrM	13050	13150	interval1305
chrM	13060	13160	interval1306
chrM	13070	13170	interval1307
chrM	13080	13180	interval1308
chrM	13090	13190	interval1309
chrM	13100	13200	interval1310
chrM	13110	13210	interval1311
chrM	13120	13220	interval1312
chrM	13130	13230	interval1313
chrM	13140	13240	interval1314
chrM	13150	13250	interval1315
chrM	13160	13260	interval1316
chrM	13170	13270	interval1317
chrM	13180	13280	interval1318
chrM	13190	13290	interval1319
chrM	13200	13300	interval1320
chrM	13210	13310	interval1321
chrM	13220	13320	interval1322
chrM	13230	13330	interval1323
chrM	13240	13340	interval1324
chrM	13250	13350	interval1325
chrM	13260	13360	interval1326
chrM	13270	13370	interval1327
chrM	13280	13380	interval1328
chrM	13290	13390	interval1329
chrM	13300	13400	interval1330
chrM	13310	13410	interval1331
chrM	13320	13420	interval1332
chrM	13330	13430	interval1333
chrM	13340	13440	interval1334
chrM	13350	13450	interval1335
chrM	13360	13460	interval1336
chrM	13370	13470	interval1337
chrM	13380	13480	interval1338
chrM	13390	13490	interval1339
chrM	13400	13500	interval1340
chrM	13410	13510	interval1341
chrM	13420	13520	interval1342
chrM	13430	13530	interval1343
chrM	13440	13540	interval1344
chrM	13450	13550	interval1345
chrM	13460	13560	interval1346
chrM	13470	13570	interval1347
chrM	13480	13580	interval1348
chrM	13490	13590	interval1349
chrM	13500	13600	interval1350
chrM	13510	13610	interval1351
chrM	13520	13620	interval1352
chrM	13530	13630	interval1353
chrM	13540	13640	interval1354
chrM	13550	13650	interval1355
chrM	13560	13660	interval1356
chrM	13570	13670	interval1357
chrM	13580	13680	interval1358
chrM	13590	13690	interval1359
chrM	13600	13700	interval1360
chrM	13610	13710	interval1361
chrM	13620	13720	interval1362
chrM	13630	13730	interval1363
chrM	13640	13740	interval1364
chrM	13650	13750	interval1365
chrM	13660	13760	interval1366
chrM	13670	13770	interval1367
chrM	13680	13780	interval1368
chrM	13690	13790	interval1369
chrM	13700	13800	interval1370
chrM	13710	13810	interval1371
chrM	13720	13820	interval1372
chrM	13730	13830	interval1373
chrM	13740	13840	interval1374
chrM	13750	13850	interval1375
chrM	13760	13860	interval1376
chrM	13770	13870	interval1377
chrM	13780	13880	interval1378
chrM	13790	13890	interval1379
chrM	13800	13900	interval1380
chrM	13810	13910	interval1381
chrM	13820	13920	interval1382
chrM	13830	13930	interval1383
chrM	13840	13940	interval1384
chrM	13850	13950	interval1385
chrM	13860	13960	interval1386
chrM	13870	13970	interval1387
chrM	13880	13980	interval1388
chrM	13890	13990	interval1389
chrM	13900	14000	interval1390
chrM	13910	14010	interval1391
chrM	13920	14020	interval1392
chrM	13930	14030	interval1393
chrM	13940	14040	interval1394
chrM	13950	14050	interval1395
chrM	13960	14060	interval1396
chrM	13970	14070	interval1397
chrM	13980	14080	interval1398
chrM	13990	14090	interval1399
chrM	14000	14100	interval1400
chrM	14010	14110	interval1401
chrM	14020	14120	interval1402
chrM	14030	14130	interval1403
chrM	14040	14140	interval1404
chrM	14050	14150	interval1405
chrM	14060	14160	interval1406
chrM	14070	14170	interval1407
chrM	14080	14180	interval1408
chrM	14090	14190	interval1409
chrM	14100	14200	interval1410
chrM	14110	14210	interval1411
chrM	14120	14220	interval1412
chrM	14130	14230	interval1413
chrM	14140	14240	interval1414
chrM	14150	14250	interval1415
chrM	14160	14260	interval1416
chrM	14170	14270	interval1417
chrM	14180	14280	interval1418
chrM	14190	14290	interval1419
chrM	14200	14300	interval1420
chrM	14210	14310	interval1421
chrM	14220	14320	interval1422
chrM	14230	14330	interval1423
chrM	14240	14340	interval1424
chrM	14250	14350	interval1425
chrM	14260	14360	interval1426
chrM	14270	14370	interval1427
chrM	14280	14380	interval1428
chrM	14290	14390	interval1429
chrM	14300	14400	interval1430
chrM	14310	14410	interval1431
chrM	14320	14420	interval1432
chrM	14330	14430	interval1433
chrM	14340	14440	interval1434
chrM	14350	14450	interval1435
chrM	14360	14460	interval1436
chrM	14370	14470	interval1437
chrM	14380	14480	interval1438
chrM	14390	14490	interval1439
chrM	14400	14500	interval1440
chrM	14410	14510	interval1441
chrM	14420	14520	interval1442
chrM	14430	14530	interval1443
chrM	14440	14540	interval1444
chrM	14450	14550	interval1445
chrM	14460	14560	interval1446
chrM	14470	14570	interval1447
chrM	14480	14580	interval1448
chrM	14490	14590	interval1449
chrM	14500	14600	interval1450
chrM	14510	14610	interval1451
chrM	14520	14620	interval1452
chrM	14530	14630	interval1453
chrM	14540	14640	interval1454
chrM	14550	14650	interval1455
chrM	14560	14660	interval1456
chrM	14570	14670	interval1457
chrM	14580	14680	interval1458
chrM	14590	14690	interval1459
chrM	14600	14700	interval1460
chrM	14610	14710	interval1461
chrM	14620	14720	interval1462
chrM	14630	14730	interval1463
chrM	14640	14740	interval1464
chrM	14650	14750	interval1465
chrM	14660	14760	interval1466
chrM	14670	14770	interval1467
chrM	14680	14780	interval1468
chrM	14690	14790	interval1469
chrM	14700	14800	interval1470
chrM	14710	14810	interval1471
chrM	14720	14820	interval1472
chrM	14730	14830	interval1473
chrM	14740	14840	interval1474
chrM	14750	14850	interval1475
chrM	14760	14860	interval1476
chrM	14770	14870	interval1477
chrM	14780	14880	interval1478
chrM	14790	14890	interval1479
chrM	14800	14900	interval1480
chrM	14810	14910	interval1481
chrM	14820	14920	interval1482
chrM	14830	14930	interval1483
chrM	14840	14940	interval1484
chrM	14850	14950	interval1485
chrM	14860	14960	interval1486
chrM	14870	14970	interval1487
chrM	14880	14980	interval1488
chrM	14890	14990	interval1489
chrM	14900	15000	interval1490
chrM	14910	15010	interval1491
chrM	14920	15020	interval1492
chrM	14930	15030	interval1493
chrM	14940	15040	interval1494
chrM	14950	15050	interval1495
chrM	14960	15060	interval1496
chrM	14970	15070	interval1497
chrM	14980	15080	interval1498
chrM	14990	15090	interval1499
chrM	15000	15100	interval1500
chrM	15010	15110	interval1501
chrM	15020	15120	interval1502
chrM	15030	15130	interval1503
chrM	15040	15140	interval1504
chrM	15050	15150	interval1505
chrM	15060	15160	interval1506
chrM	15070	15170	interval1507
chrM	15080	15180	interval1508
chrM	15090	15190	interval1509
chrM	15100	15200	interval1510
chrM	15110	15210	interval1511
chrM	15120	15220	interval1512
chrM	15130	15230	interval1513
chrM	15140	15240	interval1514
chrM	15150	15250	interval1515
chrM	15160	15260	interval1516
chrM	15170	15270	interval1517
chrM	15180	15280	interval1518
chrM	15190	15290	interval1519
chrM	15200	15300	interval1520
chrM	15210	15310	interval1521
chrM	15220	15320	interval1522
chrM	15230	15330	interval1523
chrM	15240	15340	interval1524
chrM	15250	15350	interval1525
chrM	15260	15360	interval1526
chrM	15270	15370	interval1527
chrM	15280	15380	interval1528
chrM	15290	15390	interval1529
chrM	15300	15400	interval1530
chrM	15310	15410	interval1531
chrM	15320	15420	interval1532
chrM	15330	15430	interval1533
chrM	15340	15440	interval1534
chrM	15350	15450	interval1535
chrM	15360	15460	interval1536
chrM	15370	15470	interval1537
chrM	15380	15480	interval1538
chrM	15390	15490	interval1539
chrM	15400	15500	interval1540
chrM	15410	15510	interval1541
chrM	15420	15520	interval1542
chrM	15430	15530	interval1543
chrM	15440	15540	interval1544
chrM	15450	15550	interval1545
chrM	15460	15560	interval1546
chrM	15470	15570	interval1547
chrM	15480	15580	interval1548
chrM	15490	15590	interval1549
chrM	15500	15600	interval1550
chrM	15510	15610	interval1551
chrM	15520	15620	interval1552
chrM	15530	15630	interval1553
chrM	15540	15640	interval1554
chrM	15550	15650	interval1555
chrM	15560	15660	interval1556
chrM	15570	15670	interval1557
chrM	15580	15680	interval1558
chrM	15590	15690	interval1559
chrM	15600	15700	interval1560
chrM	15610	15710	interval1561
chrM	15620	15720	interval1562
chrM	15630	15730	interval1563
chrM	15640	15740	interval1564
chrM	15650	15750	interval1565
chrM	15660	15760	interval1566
chrM	15670	15770	interval1567
chrM	15680	15780	interval1568
chrM	15690	15790	interval1569
chrM	15700	15800	interval1570
chrM	15710	15810	interval1571
chrM	15720	15820	interval1572
chrM	15730	15830	interval1573
chrM	15740	15840	interval1574
chrM	15750	15850	interval1575
chrM	15760	15860	interval1576
chrM	15770	15870	interval1577
chrM	15780	15880	interval1578
chrM	15790	15890	interval1579
chrM	15800	15900	interval1580
chrM	15810	15910	interval1581
chrM	15820	15920	interval1582
chrM	15830	15930	interval1583
chrM	15840	15940	interval1584
chrM	15850	15950	interval1585
chrM	15860	15960	interval1586
chrM	15870	15970	interval1587
chrM	15880	15980	interval1588
chrM	15890	15990	interval1589
chrM	15900	16000	interval1590
chrM	15910	16010	interval1591
chrM	15920	16020	interval1592
chrM	15930	16030	interval1593
chrM	15940	16040	interval1594
chrM	15950	16050	interval1595
chrM	15960	16060	interval1596
chrM	15970	16070	interval1597
chrM	15980	16080	interval1598
chrM	15990	16090	interval1599
chrM	16000	16100	interval1600
chrM	16010	16110	interval1601
chrM	16020	16120	interval1602
chrM	16030	16130	interval1603
chrM	16040	16140	interval1604
chrM	16050	16150	interval1605
chrM	16060	16160	interval1606
chrM	16070	16170	interval1607
chrM	16080	16180	interval1608
chrM	16090	16190	interval1609
chrM	16100	16200	interval1610
chrM	16110	16210	interval1611
chrM	16120	16220	interval1612
chrM	16130	16230	interval1613
chrM	16140	16240	interval1614
chrM	16150	16250	interval1615
chrM	16160	16260	interval1616
chrM	16170	16270	interval1617
chrM	16180	16280	interval1618
chrM	16190	16290	interval1619
chrM	16200	16300	interval1620
chrM	16210	16310	interval1621
chrM	16220	16320	interval1622
chrM	16230	16330	interval1623
chrM	16240	16340	interval1624
chrM	16250	16350	interval1625
chrM	16260	16360	interval1626
chrM	16270	16370	interval1627
chrM	16280	16380	interval1628
chrM	16290	16390	interval1629
chrM	16300	16400	interval1630
chrM	16310	16410	interval1631
chrM	16320	16420	interval1632
chrM	16330	16430	interval1633
chrM	16340	16440	interval1634
chrM	16350	16450	interval1635
chrM	16360	16460	interval1636
chrM	16370	16470	interval1637
chrM	16380	16480	interval1638
chrM	16390	16490	interval1639
chrM	16400	16500	interval1640
chrM	16410	16510	interval1641
chrM	16420	16520	interval1642
chrM	16430	16530	interval1643
chrM	16440	16540	interval1644
chrM	16450	16550	interval1645
chrM	16460	16560	interval1646
chrM	16470	16569	interval1647
chrM	16480	16569	interval1648
chrM	16490	16569	interval1649
chrM	16500	16569	interval1650
chrM	16510	16569	interval1651
chrM	16520	16569	interval1652
chrM	16530	16569	interval1653
chrM	16540	16569	interval1654
chrM	16550	16569	interval1655
chrM	16560	16569	interval1656

## Sheet: S3B
Phenotype	Heteroplasmy class	Gene locus	P-value (SKAT-O)
Hypertension	Intermediate heteroplasmy	tRNA-Gly	0.170158
Hypertension	Intermediate heteroplasmy	12S rRNA	0.113468
Hypertension	Intermediate heteroplasmy	ND3	0.912474
Hypertension	Intermediate heteroplasmy	tRNA-Arg	0.364592
Hypertension	Intermediate heteroplasmy	ND4L	0.0248485
Hypertension	Intermediate heteroplasmy	ND4	0.0696739
Hypertension	Intermediate heteroplasmy	D-loop	0.121949
Hypertension	Intermediate heteroplasmy	tRNA-His	0.320314
Hypertension	Intermediate heteroplasmy	tRNA-Ser2	0.451144
Hypertension	Intermediate heteroplasmy	tRNA-Leu2	1
Hypertension	Intermediate heteroplasmy	ND5	0.0436336
Hypertension	Intermediate heteroplasmy	ND6	0.0915592
Hypertension	Intermediate heteroplasmy	tRNA-Glu	1
Hypertension	Intermediate heteroplasmy	Intergenic	0.412348
Hypertension	Intermediate heteroplasmy	CYB	0.669727
Hypertension	Intermediate heteroplasmy	tRNA-Thr	0.400736
Hypertension	Intermediate heteroplasmy	tRNA-Pro	0.618131
Hypertension	Intermediate heteroplasmy	tRNA-Val	0.678632
Hypertension	Intermediate heteroplasmy	16S rRNA	0.52565
Hypertension	Intermediate heteroplasmy	tRNA-Leu1	0.631837
Hypertension	Intermediate heteroplasmy	ND1	0.638201
Hypertension	Intermediate heteroplasmy	tRNA-Ile	1
Hypertension	Intermediate heteroplasmy	tRNA-Gln	0.719739
Hypertension	Intermediate heteroplasmy	tRNA-Met	0.727163
Hypertension	Intermediate heteroplasmy	ND2	0.0758773
Hypertension	Intermediate heteroplasmy	tRNA-Trp	0.303348
Hypertension	Intermediate heteroplasmy	tRNA-Ala	1
Hypertension	Intermediate heteroplasmy	tRNA-Cys	0.240723
Hypertension	Intermediate heteroplasmy	tRNA-Tyr	1
Hypertension	Intermediate heteroplasmy	CO1	0.585009
Hypertension	Intermediate heteroplasmy	tRNA-Phe	0.505917
Hypertension	Intermediate heteroplasmy	tRNA-Ser1	0.349751
Hypertension	Intermediate heteroplasmy	tRNA-Asp	0.203876
Hypertension	Intermediate heteroplasmy	CO2	0.904026
Hypertension	Intermediate heteroplasmy	ATP8	0.111211
Hypertension	Intermediate heteroplasmy	ATP8_ATP6	0.264616
Hypertension	Intermediate heteroplasmy	ATP6	0.849439
Hypertension	Intermediate heteroplasmy	CO3	0.414383
Ischemic Heart Disease	Intermediate heteroplasmy	tRNA-Gly	1
Ischemic Heart Disease	Intermediate heteroplasmy	12S rRNA	0.581471
Ischemic Heart Disease	Intermediate heteroplasmy	ND3	1
Ischemic Heart Disease	Intermediate heteroplasmy	tRNA-Arg	0.35048
Ischemic Heart Disease	Intermediate heteroplasmy	ND4L	1
Ischemic Heart Disease	Intermediate heteroplasmy	ND4	0.430576
Ischemic Heart Disease	Intermediate heteroplasmy	D-loop	0.153807
Ischemic Heart Disease	Intermediate heteroplasmy	tRNA-His	0.210475
Ischemic Heart Disease	Intermediate heteroplasmy	tRNA-Ser2	0.0427713
Ischemic Heart Disease	Intermediate heteroplasmy	tRNA-Leu2	1
Ischemic Heart Disease	Intermediate heteroplasmy	ND5	0.884936
Ischemic Heart Disease	Intermediate heteroplasmy	ND6	0.0477986
Ischemic Heart Disease	Intermediate heteroplasmy	tRNA-Glu	1
Ischemic Heart Disease	Intermediate heteroplasmy	Intergenic	0.0701131
Ischemic Heart Disease	Intermediate heteroplasmy	CYB	0.325556
Ischemic Heart Disease	Intermediate heteroplasmy	tRNA-Thr	0.349321
Ischemic Heart Disease	Intermediate heteroplasmy	tRNA-Pro	0.721285
Ischemic Heart Disease	Intermediate heteroplasmy	tRNA-Val	0.249036
Ischemic Heart Disease	Intermediate heteroplasmy	16S rRNA	0.733685
Ischemic Heart Disease	Intermediate heteroplasmy	tRNA-Leu1	0.313918
Ischemic Heart Disease	Intermediate heteroplasmy	ND1	0.304061
Ischemic Heart Disease	Intermediate heteroplasmy	tRNA-Ile	1
Ischemic Heart Disease	Intermediate heteroplasmy	tRNA-Gln	0.50693
Ischemic Heart Disease	Intermediate heteroplasmy	tRNA-Met	0.269866
Ischemic Heart Disease	Intermediate heteroplasmy	ND2	0.376981
Ischemic Heart Disease	Intermediate heteroplasmy	tRNA-Trp	0.460051
Ischemic Heart Disease	Intermediate heteroplasmy	tRNA-Ala	1
Ischemic Heart Disease	Intermediate heteroplasmy	tRNA-Cys	0.398807
Ischemic Heart Disease	Intermediate heteroplasmy	tRNA-Tyr	0.335099
Ischemic Heart Disease	Intermediate heteroplasmy	CO1	0.464303
Ischemic Heart Disease	Intermediate heteroplasmy	tRNA-Phe	0.0866133
Ischemic Heart Disease	Intermediate heteroplasmy	tRNA-Ser1	0.0790751
Ischemic Heart Disease	Intermediate heteroplasmy	tRNA-Asp	0.0302712
Ischemic Heart Disease	Intermediate heteroplasmy	CO2	0.315027
Ischemic Heart Disease	Intermediate heteroplasmy	ATP8	0.810277
Ischemic Heart Disease	Intermediate heteroplasmy	ATP8_ATP6	0.409918
Ischemic Heart Disease	Intermediate heteroplasmy	ATP6	0.431386
Ischemic Heart Disease	Intermediate heteroplasmy	CO3	0.434549
Ischemic Stroke	Intermediate heteroplasmy	tRNA-Gly	0.641668
Ischemic Stroke	Intermediate heteroplasmy	12S rRNA	1
Ischemic Stroke	Intermediate heteroplasmy	ND3	0.843096
Ischemic Stroke	Intermediate heteroplasmy	tRNA-Arg	0.389997
Ischemic Stroke	Intermediate heteroplasmy	ND4L	0.238156
Ischemic Stroke	Intermediate heteroplasmy	ND4	0.272243
Ischemic Stroke	Intermediate heteroplasmy	D-loop	0.708103
Ischemic Stroke	Intermediate heteroplasmy	tRNA-His	0.286833
Ischemic Stroke	Intermediate heteroplasmy	tRNA-Ser2	0.447807
Ischemic Stroke	Intermediate heteroplasmy	tRNA-Leu2	0.0281801
Ischemic Stroke	Intermediate heteroplasmy	ND5	0.269141
Ischemic Stroke	Intermediate heteroplasmy	ND6	0.154878
Ischemic Stroke	Intermediate heteroplasmy	tRNA-Glu	0.250324
Ischemic Stroke	Intermediate heteroplasmy	Intergenic	0.252515
Ischemic Stroke	Intermediate heteroplasmy	CYB	0.000217977
Ischemic Stroke	Intermediate heteroplasmy	tRNA-Thr	0.817961
Ischemic Stroke	Intermediate heteroplasmy	tRNA-Pro	0.722315
Ischemic Stroke	Intermediate heteroplasmy	tRNA-Val	0.487559
Ischemic Stroke	Intermediate heteroplasmy	16S rRNA	0.156513
Ischemic Stroke	Intermediate heteroplasmy	tRNA-Leu1	0.749163
Ischemic Stroke	Intermediate heteroplasmy	ND1	0.764338
Ischemic Stroke	Intermediate heteroplasmy	tRNA-Ile	0.169349
Ischemic Stroke	Intermediate heteroplasmy	tRNA-Gln	0.67762
Ischemic Stroke	Intermediate heteroplasmy	tRNA-Met	0.104631
Ischemic Stroke	Intermediate heteroplasmy	ND2	0.247651
Ischemic Stroke	Intermediate heteroplasmy	tRNA-Trp	0.0939778
Ischemic Stroke	Intermediate heteroplasmy	tRNA-Ala	0.657995
Ischemic Stroke	Intermediate heteroplasmy	tRNA-Cys	0.661915
Ischemic Stroke	Intermediate heteroplasmy	tRNA-Tyr	0.72589
Ischemic Stroke	Intermediate heteroplasmy	CO1	0.228772
Ischemic Stroke	Intermediate heteroplasmy	tRNA-Phe	0.266445
Ischemic Stroke	Intermediate heteroplasmy	tRNA-Ser1	0.200905
Ischemic Stroke	Intermediate heteroplasmy	tRNA-Asp	1
Ischemic Stroke	Intermediate heteroplasmy	CO2	0.462918
Ischemic Stroke	Intermediate heteroplasmy	ATP8	0.20941
Ischemic Stroke	Intermediate heteroplasmy	ATP8_ATP6	1
Ischemic Stroke	Intermediate heteroplasmy	ATP6	0.859002
Ischemic Stroke	Intermediate heteroplasmy	CO3	0.13127
Hypertension	Low heteroplasmy	tRNA-Gly	0.558792
Hypertension	Low heteroplasmy	12S rRNA	0.274831
Hypertension	Low heteroplasmy	ND3	0.293382
Hypertension	Low heteroplasmy	tRNA-Arg	0.78478
Hypertension	Low heteroplasmy	ND4L	0.0999613
Hypertension	Low heteroplasmy	ND4	0.813313
Hypertension	Low heteroplasmy	tRNA-His	0.316196
Hypertension	Low heteroplasmy	tRNA-Ser2	1
Hypertension	Low heteroplasmy	ND5	0.392394
Ischemic Heart Disease	Low heteroplasmy	tRNA-Gly	0.480295
Ischemic Heart Disease	Low heteroplasmy	12S rRNA	0.394447
Ischemic Heart Disease	Low heteroplasmy	ND3	0.887712
Ischemic Heart Disease	Low heteroplasmy	tRNA-Arg	0.731999
Ischemic Heart Disease	Low heteroplasmy	ND4L	0.129923
Ischemic Heart Disease	Low heteroplasmy	ND4	0.651069
Ischemic Heart Disease	Low heteroplasmy	tRNA-His	0.344705
Ischemic Heart Disease	Low heteroplasmy	tRNA-Ser2	0.164002
Ischemic Heart Disease	Low heteroplasmy	ND5	0.367949
Ischemic Stroke	Low heteroplasmy	tRNA-Gly	0.799088
Ischemic Stroke	Low heteroplasmy	12S rRNA	0.565322
Ischemic Stroke	Low heteroplasmy	ND3	0.920598
Ischemic Stroke	Low heteroplasmy	tRNA-Arg	0.700896
Ischemic Stroke	Low heteroplasmy	ND4L	0.798688
Ischemic Stroke	Low heteroplasmy	ND4	0.416313
Ischemic Stroke	Low heteroplasmy	tRNA-His	0.586283
Ischemic Stroke	Low heteroplasmy	tRNA-Ser2	0.714771
Ischemic Stroke	Low heteroplasmy	ND5	0.42544

## Sheet: S3C
Phenotype	Heteroplasmy class	Gene locus	P-value (SKAT-O)
Hypertension	Intermediate heteroplasmy	0.484694	interval2
Hypertension	Intermediate heteroplasmy	0.380747	interval3
Hypertension	Intermediate heteroplasmy	0.308263	interval4
Hypertension	Intermediate heteroplasmy	0.689907	interval5
Hypertension	Intermediate heteroplasmy	0.266532	interval6
Hypertension	Intermediate heteroplasmy	0.27066	interval7
Hypertension	Intermediate heteroplasmy	0.27066	interval8
Hypertension	Intermediate heteroplasmy	0.344022	interval9
Hypertension	Intermediate heteroplasmy	0.612102	interval10
Hypertension	Intermediate heteroplasmy	0.605803	interval11
Hypertension	Intermediate heteroplasmy	0.548059	interval12
Hypertension	Intermediate heteroplasmy	0.486784	interval13
Hypertension	Intermediate heteroplasmy	0.507368	interval14
Hypertension	Intermediate heteroplasmy	0.639224	interval15
Hypertension	Intermediate heteroplasmy	1	interval16
Hypertension	Intermediate heteroplasmy	1	interval17
Hypertension	Intermediate heteroplasmy	1	interval18
Hypertension	Intermediate heteroplasmy	0.923294	interval19
Hypertension	Intermediate heteroplasmy	0.555976	interval20
Hypertension	Intermediate heteroplasmy	0.45148	interval21
Hypertension	Intermediate heteroplasmy	0.200662	interval22
Hypertension	Intermediate heteroplasmy	0.200271	interval23
Hypertension	Intermediate heteroplasmy	0.291809	interval24
Hypertension	Intermediate heteroplasmy	0.197345	interval25
Hypertension	Intermediate heteroplasmy	0.132436	interval26
Hypertension	Intermediate heteroplasmy	0.136185	interval27
Hypertension	Intermediate heteroplasmy	0.057648	interval28
Hypertension	Intermediate heteroplasmy	0.0844436	interval29
Hypertension	Intermediate heteroplasmy	0.0896816	interval30
Hypertension	Intermediate heteroplasmy	0.0890932	interval31
Hypertension	Intermediate heteroplasmy	0.369142	interval32
Hypertension	Intermediate heteroplasmy	0.373539	interval33
Hypertension	Intermediate heteroplasmy	0.295001	interval34
Hypertension	Intermediate heteroplasmy	0.147781	interval35
Hypertension	Intermediate heteroplasmy	0.0771846	interval36
Hypertension	Intermediate heteroplasmy	0.107471	interval37
Hypertension	Intermediate heteroplasmy	0.0895034	interval38
Hypertension	Intermediate heteroplasmy	0.0750452	interval39
Hypertension	Intermediate heteroplasmy	0.0206222	interval40
Hypertension	Intermediate heteroplasmy	0.0244776	interval41
Hypertension	Intermediate heteroplasmy	0.0237201	interval42
Hypertension	Intermediate heteroplasmy	0.0237201	interval43
Hypertension	Intermediate heteroplasmy	0.0298918	interval44
Hypertension	Intermediate heteroplasmy	0.0554494	interval45
Hypertension	Intermediate heteroplasmy	0.302533	interval46
Hypertension	Intermediate heteroplasmy	0.14773	interval47
Hypertension	Intermediate heteroplasmy	0.124539	interval48
Hypertension	Intermediate heteroplasmy	0.132124	interval49
Hypertension	Intermediate heteroplasmy	0.0462629	interval50
Hypertension	Intermediate heteroplasmy	0.0276105	interval51
Hypertension	Intermediate heteroplasmy	0.108308	interval52
Hypertension	Intermediate heteroplasmy	0.105023	interval53
Hypertension	Intermediate heteroplasmy	0.0801334	interval54
Hypertension	Intermediate heteroplasmy	0.193459	interval55
Hypertension	Intermediate heteroplasmy	0.246759	interval56
Hypertension	Intermediate heteroplasmy	0.246759	interval57
Hypertension	Intermediate heteroplasmy	0.589788	interval58
Hypertension	Intermediate heteroplasmy	0.589788	interval59
Hypertension	Intermediate heteroplasmy	0.589788	interval60
Hypertension	Intermediate heteroplasmy	0.196738	interval61
Hypertension	Intermediate heteroplasmy	0.470166	interval62
Hypertension	Intermediate heteroplasmy	0.251849	interval63
Hypertension	Intermediate heteroplasmy	0.251849	interval64
Hypertension	Intermediate heteroplasmy	0.251849	interval65
Hypertension	Intermediate heteroplasmy	0.18014	interval66
Hypertension	Intermediate heteroplasmy	0.18014	interval67
Hypertension	Intermediate heteroplasmy	0.193609	interval68
Hypertension	Intermediate heteroplasmy	0.193609	interval69
Hypertension	Intermediate heteroplasmy	0.183289	interval70
Hypertension	Intermediate heteroplasmy	0.183289	interval71
Hypertension	Intermediate heteroplasmy	0.235487	interval72
Hypertension	Intermediate heteroplasmy	0.250533	interval73
Hypertension	Intermediate heteroplasmy	0.250533	interval74
Hypertension	Intermediate heteroplasmy	0.250533	interval75
Hypertension	Intermediate heteroplasmy	0.250533	interval76
Hypertension	Intermediate heteroplasmy	0.250533	interval77
Hypertension	Intermediate heteroplasmy	0.260924	interval78
Hypertension	Intermediate heteroplasmy	0.260924	interval79
Hypertension	Intermediate heteroplasmy	0.498018	interval80
Hypertension	Intermediate heteroplasmy	0.498018	interval81
Hypertension	Intermediate heteroplasmy	0.682035	interval82
Hypertension	Intermediate heteroplasmy	1	interval83
Hypertension	Intermediate heteroplasmy	1	interval84
Hypertension	Intermediate heteroplasmy	1	interval85
Hypertension	Intermediate heteroplasmy	0.145032	interval86
Hypertension	Intermediate heteroplasmy	0.156114	interval87
Hypertension	Intermediate heteroplasmy	0.179577	interval88
Hypertension	Intermediate heteroplasmy	0.136021	interval89
Hypertension	Intermediate heteroplasmy	0.136021	interval90
Hypertension	Intermediate heteroplasmy	0.087592	interval91
Hypertension	Intermediate heteroplasmy	0.087592	interval92
Hypertension	Intermediate heteroplasmy	0.087592	interval93
Hypertension	Intermediate heteroplasmy	0.087592	interval94
Hypertension	Intermediate heteroplasmy	0.087592	interval95
Hypertension	Intermediate heteroplasmy	0.172927	interval96
Hypertension	Intermediate heteroplasmy	0.177996	interval97
Hypertension	Intermediate heteroplasmy	0.263427	interval98
Hypertension	Intermediate heteroplasmy	0.301001	interval99
Hypertension	Intermediate heteroplasmy	0.301001	interval100
Hypertension	Intermediate heteroplasmy	1	interval102
Hypertension	Intermediate heteroplasmy	1	interval103
Hypertension	Intermediate heteroplasmy	1	interval104
Hypertension	Intermediate heteroplasmy	1	interval105
Hypertension	Intermediate heteroplasmy	1	interval106
Hypertension	Intermediate heteroplasmy	1	interval107
Hypertension	Intermediate heteroplasmy	0.242599	interval108
Hypertension	Intermediate heteroplasmy	0.242599	interval109
Hypertension	Intermediate heteroplasmy	0.532981	interval110
Hypertension	Intermediate heteroplasmy	0.532981	interval111
Hypertension	Intermediate heteroplasmy	0.379855	interval112
Hypertension	Intermediate heteroplasmy	0.379855	interval113
Hypertension	Intermediate heteroplasmy	0.379855	interval114
Hypertension	Intermediate heteroplasmy	0.348675	interval115
Hypertension	Intermediate heteroplasmy	0.348675	interval116
Hypertension	Intermediate heteroplasmy	0.348675	interval117
Hypertension	Intermediate heteroplasmy	0.32084	interval118
Hypertension	Intermediate heteroplasmy	0.21703	interval119
Hypertension	Intermediate heteroplasmy	0.134106	interval120
Hypertension	Intermediate heteroplasmy	0.293768	interval121
Hypertension	Intermediate heteroplasmy	0.221749	interval122
Hypertension	Intermediate heteroplasmy	0.221749	interval123
Hypertension	Intermediate heteroplasmy	0.221749	interval124
Hypertension	Intermediate heteroplasmy	0.673423	interval125
Hypertension	Intermediate heteroplasmy	0.673423	interval126
Hypertension	Intermediate heteroplasmy	0.673423	interval127
Hypertension	Intermediate heteroplasmy	0.673423	interval128
Hypertension	Intermediate heteroplasmy	0.673423	interval129
Hypertension	Intermediate heteroplasmy	0.418613	interval130
Hypertension	Intermediate heteroplasmy	0.617081	interval131
Hypertension	Intermediate heteroplasmy	0.617081	interval132
Hypertension	Intermediate heteroplasmy	0.352849	interval133
Hypertension	Intermediate heteroplasmy	0.352849	interval134
Hypertension	Intermediate heteroplasmy	0.352849	interval135
Hypertension	Intermediate heteroplasmy	0.352849	interval136
Hypertension	Intermediate heteroplasmy	0.352849	interval137
Hypertension	Intermediate heteroplasmy	0.352849	interval138
Hypertension	Intermediate heteroplasmy	0.352849	interval139
Hypertension	Intermediate heteroplasmy	0.349295	interval140
Hypertension	Intermediate heteroplasmy	0.194904	interval141
Hypertension	Intermediate heteroplasmy	0.194904	interval142
Hypertension	Intermediate heteroplasmy	0.443609	interval143
Hypertension	Intermediate heteroplasmy	0.443609	interval144
Hypertension	Intermediate heteroplasmy	0.443609	interval145
Hypertension	Intermediate heteroplasmy	0.431599	interval146
Hypertension	Intermediate heteroplasmy	0.431599	interval147
Hypertension	Intermediate heteroplasmy	0.347566	interval148
Hypertension	Intermediate heteroplasmy	0.347566	interval149
Hypertension	Intermediate heteroplasmy	0.447876	interval150
Hypertension	Intermediate heteroplasmy	0.446875	interval151
Hypertension	Intermediate heteroplasmy	0.446875	interval152
Hypertension	Intermediate heteroplasmy	0.690975	interval153
Hypertension	Intermediate heteroplasmy	0.395958	interval154
Hypertension	Intermediate heteroplasmy	0.548862	interval155
Hypertension	Intermediate heteroplasmy	0.722563	interval156
Hypertension	Intermediate heteroplasmy	0.722563	interval157
Hypertension	Intermediate heteroplasmy	0.638553	interval158
Hypertension	Intermediate heteroplasmy	0.638553	interval159
Hypertension	Intermediate heteroplasmy	0.854124	interval160
Hypertension	Intermediate heteroplasmy	0.86751	interval161
Hypertension	Intermediate heteroplasmy	1	interval162
Hypertension	Intermediate heteroplasmy	1	interval163
Hypertension	Intermediate heteroplasmy	0.827377	interval164
Hypertension	Intermediate heteroplasmy	0.840256	interval165
Hypertension	Intermediate heteroplasmy	1	interval166
Hypertension	Intermediate heteroplasmy	0.773752	interval167
Hypertension	Intermediate heteroplasmy	0.859112	interval168
Hypertension	Intermediate heteroplasmy	0.881717	interval169
Hypertension	Intermediate heteroplasmy	0.796623	interval170
Hypertension	Intermediate heteroplasmy	0.524257	interval171
Hypertension	Intermediate heteroplasmy	0.807812	interval172
Hypertension	Intermediate heteroplasmy	0.878501	interval173
Hypertension	Intermediate heteroplasmy	0.855447	interval174
Hypertension	Intermediate heteroplasmy	0.843815	interval175
Hypertension	Intermediate heteroplasmy	0.843815	interval176
Hypertension	Intermediate heteroplasmy	1	interval177
Hypertension	Intermediate heteroplasmy	0.520016	interval178
Hypertension	Intermediate heteroplasmy	0.520016	interval179
Hypertension	Intermediate heteroplasmy	0.441557	interval180
Hypertension	Intermediate heteroplasmy	0.495433	interval181
Hypertension	Intermediate heteroplasmy	0.495433	interval182
Hypertension	Intermediate heteroplasmy	0.665821	interval183
Hypertension	Intermediate heteroplasmy	0.347074	interval184
Hypertension	Intermediate heteroplasmy	1	interval185
Hypertension	Intermediate heteroplasmy	0.300615	interval186
Hypertension	Intermediate heteroplasmy	0.300615	interval187
Hypertension	Intermediate heteroplasmy	0.345271	interval188
Hypertension	Intermediate heteroplasmy	0.345271	interval189
Hypertension	Intermediate heteroplasmy	0.345271	interval190
Hypertension	Intermediate heteroplasmy	0.345271	interval191
Hypertension	Intermediate heteroplasmy	0.305094	interval192
Hypertension	Intermediate heteroplasmy	0.305094	interval193
Hypertension	Intermediate heteroplasmy	0.305094	interval194
Hypertension	Intermediate heteroplasmy	0.305094	interval195
Hypertension	Intermediate heteroplasmy	0.223504	interval196
Hypertension	Intermediate heteroplasmy	0.204588	interval197
Hypertension	Intermediate heteroplasmy	0.0966059	interval198
Hypertension	Intermediate heteroplasmy	0.0302995	interval199
Hypertension	Intermediate heteroplasmy	0.0243595	interval200
Hypertension	Intermediate heteroplasmy	0.0243595	interval201
Hypertension	Intermediate heteroplasmy	0.0947233	interval202
Hypertension	Intermediate heteroplasmy	0.0947233	interval203
Hypertension	Intermediate heteroplasmy	0.0947233	interval204
Hypertension	Intermediate heteroplasmy	0.164966	interval205
Hypertension	Intermediate heteroplasmy	0.164966	interval206
Hypertension	Intermediate heteroplasmy	0.120742	interval207
Hypertension	Intermediate heteroplasmy	0.120742	interval208
Hypertension	Intermediate heteroplasmy	0.120742	interval209
Hypertension	Intermediate heteroplasmy	0.205843	interval210
Hypertension	Intermediate heteroplasmy	0.205843	interval211
Hypertension	Intermediate heteroplasmy	0.205843	interval212
Hypertension	Intermediate heteroplasmy	0.205843	interval213
Hypertension	Intermediate heteroplasmy	0.205843	interval214
Hypertension	Intermediate heteroplasmy	0.593089	interval215
Hypertension	Intermediate heteroplasmy	0.516528	interval216
Hypertension	Intermediate heteroplasmy	0.516847	interval217
Hypertension	Intermediate heteroplasmy	0.434071	interval218
Hypertension	Intermediate heteroplasmy	0.416916	interval219
Hypertension	Intermediate heteroplasmy	0.500748	interval220
Hypertension	Intermediate heteroplasmy	0.518802	interval221
Hypertension	Intermediate heteroplasmy	0.533868	interval222
Hypertension	Intermediate heteroplasmy	0.510768	interval223
Hypertension	Intermediate heteroplasmy	0.51562	interval224
Hypertension	Intermediate heteroplasmy	0.509772	interval225
Hypertension	Intermediate heteroplasmy	0.274136	interval226
Hypertension	Intermediate heteroplasmy	0.272085	interval227
Hypertension	Intermediate heteroplasmy	0.272085	interval228
Hypertension	Intermediate heteroplasmy	0.232672	interval229
Hypertension	Intermediate heteroplasmy	0.195347	interval230
Hypertension	Intermediate heteroplasmy	0.334023	interval231
Hypertension	Intermediate heteroplasmy	0.334023	interval232
Hypertension	Intermediate heteroplasmy	0.750779	interval233
Hypertension	Intermediate heteroplasmy	0.902831	interval234
Hypertension	Intermediate heteroplasmy	0.902831	interval235
Hypertension	Intermediate heteroplasmy	0.871888	interval236
Hypertension	Intermediate heteroplasmy	0.871888	interval237
Hypertension	Intermediate heteroplasmy	0.871888	interval238
Hypertension	Intermediate heteroplasmy	0.782506	interval239
Hypertension	Intermediate heteroplasmy	0.741601	interval240
Hypertension	Intermediate heteroplasmy	0.741601	interval241
Hypertension	Intermediate heteroplasmy	0.741601	interval242
Hypertension	Intermediate heteroplasmy	0.25661	interval243
Hypertension	Intermediate heteroplasmy	0.25661	interval244
Hypertension	Intermediate heteroplasmy	0.25661	interval245
Hypertension	Intermediate heteroplasmy	0.25661	interval246
Hypertension	Intermediate heteroplasmy	0.25661	interval247
Hypertension	Intermediate heteroplasmy	0.25661	interval248
Hypertension	Intermediate heteroplasmy	0.25661	interval249
Hypertension	Intermediate heteroplasmy	0.25661	interval250
Hypertension	Intermediate heteroplasmy	0.25661	interval251
Hypertension	Intermediate heteroplasmy	0.25661	interval252
Hypertension	Intermediate heteroplasmy	1	interval253
Hypertension	Intermediate heteroplasmy	1	interval254
Hypertension	Intermediate heteroplasmy	1	interval255
Hypertension	Intermediate heteroplasmy	1	interval256
Hypertension	Intermediate heteroplasmy	1	interval257
Hypertension	Intermediate heteroplasmy	1	interval258
Hypertension	Intermediate heteroplasmy	1	interval259
Hypertension	Intermediate heteroplasmy	1	interval260
Hypertension	Intermediate heteroplasmy	1	interval261
Hypertension	Intermediate heteroplasmy	1	interval262
Hypertension	Intermediate heteroplasmy	1	interval263
Hypertension	Intermediate heteroplasmy	1	interval264
Hypertension	Intermediate heteroplasmy	0.731705	interval265
Hypertension	Intermediate heteroplasmy	0.749206	interval266
Hypertension	Intermediate heteroplasmy	0.733345	interval267
Hypertension	Intermediate heteroplasmy	0.733345	interval268
Hypertension	Intermediate heteroplasmy	0.830126	interval269
Hypertension	Intermediate heteroplasmy	0.830126	interval270
Hypertension	Intermediate heteroplasmy	0.87399	interval271
Hypertension	Intermediate heteroplasmy	0.87399	interval272
Hypertension	Intermediate heteroplasmy	0.87399	interval273
Hypertension	Intermediate heteroplasmy	0.913849	interval274
Hypertension	Intermediate heteroplasmy	0.711564	interval275
Hypertension	Intermediate heteroplasmy	0.804906	interval276
Hypertension	Intermediate heteroplasmy	0.773509	interval277
Hypertension	Intermediate heteroplasmy	0.851777	interval278
Hypertension	Intermediate heteroplasmy	0.797018	interval279
Hypertension	Intermediate heteroplasmy	0.797018	interval280
Hypertension	Intermediate heteroplasmy	0.73075	interval281
Hypertension	Intermediate heteroplasmy	0.73075	interval282
Hypertension	Intermediate heteroplasmy	0.73075	interval283
Hypertension	Intermediate heteroplasmy	0.561917	interval284
Hypertension	Intermediate heteroplasmy	0.603192	interval285
Hypertension	Intermediate heteroplasmy	0.705356	interval286
Hypertension	Intermediate heteroplasmy	0.705356	interval287
Hypertension	Intermediate heteroplasmy	0.705356	interval288
Hypertension	Intermediate heteroplasmy	0.28315	interval289
Hypertension	Intermediate heteroplasmy	0.28315	interval290
Hypertension	Intermediate heteroplasmy	0.28315	interval291
Hypertension	Intermediate heteroplasmy	0.28315	interval292
Hypertension	Intermediate heteroplasmy	0.28315	interval293
Hypertension	Intermediate heteroplasmy	0.28315	interval294
Hypertension	Intermediate heteroplasmy	1	interval295
Hypertension	Intermediate heteroplasmy	1	interval296
Hypertension	Intermediate heteroplasmy	1	interval297
Hypertension	Intermediate heteroplasmy	0.6879	interval298
Hypertension	Intermediate heteroplasmy	0.6879	interval299
Hypertension	Intermediate heteroplasmy	0.6879	interval300
Hypertension	Intermediate heteroplasmy	0.6879	interval301
Hypertension	Intermediate heteroplasmy	0.6879	interval302
Hypertension	Intermediate heteroplasmy	0.6879	interval303
Hypertension	Intermediate heteroplasmy	0.6879	interval304
Hypertension	Intermediate heteroplasmy	0.6879	interval305
Hypertension	Intermediate heteroplasmy	0.6879	interval306
Hypertension	Intermediate heteroplasmy	0.6879	interval307
Hypertension	Intermediate heteroplasmy	0.287281	interval308
Hypertension	Intermediate heteroplasmy	0.287281	interval309
Hypertension	Intermediate heteroplasmy	0.287281	interval310
Hypertension	Intermediate heteroplasmy	0.455447	interval311
Hypertension	Intermediate heteroplasmy	0.315064	interval312
Hypertension	Intermediate heteroplasmy	0.360929	interval313
Hypertension	Intermediate heteroplasmy	0.360929	interval314
Hypertension	Intermediate heteroplasmy	0.360929	interval315
Hypertension	Intermediate heteroplasmy	0.386292	interval316
Hypertension	Intermediate heteroplasmy	0.38631	interval317
Hypertension	Intermediate heteroplasmy	0.355885	interval318
Hypertension	Intermediate heteroplasmy	0.355917	interval319
Hypertension	Intermediate heteroplasmy	0.355917	interval320
Hypertension	Intermediate heteroplasmy	0.251319	interval321
Hypertension	Intermediate heteroplasmy	0.292215	interval322
Hypertension	Intermediate heteroplasmy	0.590997	interval323
Hypertension	Intermediate heteroplasmy	0.846556	interval324
Hypertension	Intermediate heteroplasmy	0.593856	interval325
Hypertension	Intermediate heteroplasmy	0.758537	interval326
Hypertension	Intermediate heteroplasmy	0.797014	interval327
Hypertension	Intermediate heteroplasmy	0.47412	interval328
Hypertension	Intermediate heteroplasmy	0.486729	interval329
Hypertension	Intermediate heteroplasmy	0.486729	interval330
Hypertension	Intermediate heteroplasmy	0.486729	interval331
Hypertension	Intermediate heteroplasmy	0.510795	interval332
Hypertension	Intermediate heteroplasmy	0.510795	interval333
Hypertension	Intermediate heteroplasmy	0.172551	interval334
Hypertension	Intermediate heteroplasmy	0.479647	interval335
Hypertension	Intermediate heteroplasmy	0.351132	interval336
Hypertension	Intermediate heteroplasmy	0.443116	interval337
Hypertension	Intermediate heteroplasmy	0.524699	interval338
Hypertension	Intermediate heteroplasmy	0.513758	interval339
Hypertension	Intermediate heteroplasmy	0.507659	interval340
Hypertension	Intermediate heteroplasmy	0.562188	interval341
Hypertension	Intermediate heteroplasmy	0.551075	interval342
Hypertension	Intermediate heteroplasmy	0.531522	interval343
Hypertension	Intermediate heteroplasmy	0.866101	interval344
Hypertension	Intermediate heteroplasmy	0.708096	interval345
Hypertension	Intermediate heteroplasmy	0.722362	interval346
Hypertension	Intermediate heteroplasmy	0.722362	interval347
Hypertension	Intermediate heteroplasmy	0.722362	interval348
Hypertension	Intermediate heteroplasmy	0.722362	interval349
Hypertension	Intermediate heteroplasmy	0.756092	interval350
Hypertension	Intermediate heteroplasmy	0.721284	interval351
Hypertension	Intermediate heteroplasmy	0.613318	interval352
Hypertension	Intermediate heteroplasmy	0.497472	interval353
Hypertension	Intermediate heteroplasmy	0.529451	interval354
Hypertension	Intermediate heteroplasmy	0.250109	interval355
Hypertension	Intermediate heteroplasmy	0.250109	interval356
Hypertension	Intermediate heteroplasmy	0.238493	interval357
Hypertension	Intermediate heteroplasmy	0.558478	interval358
Hypertension	Intermediate heteroplasmy	0.558478	interval359
Hypertension	Intermediate heteroplasmy	0.433185	interval360
Hypertension	Intermediate heteroplasmy	0.418693	interval361
Hypertension	Intermediate heteroplasmy	0.85239	interval362
Hypertension	Intermediate heteroplasmy	1	interval363
Hypertension	Intermediate heteroplasmy	1	interval364
Hypertension	Intermediate heteroplasmy	0.8393	interval365
Hypertension	Intermediate heteroplasmy	1	interval366
Hypertension	Intermediate heteroplasmy	1	interval367
Hypertension	Intermediate heteroplasmy	0.722541	interval368
Hypertension	Intermediate heteroplasmy	0.722911	interval369
Hypertension	Intermediate heteroplasmy	0.722911	interval370
Hypertension	Intermediate heteroplasmy	0.855719	interval371
Hypertension	Intermediate heteroplasmy	0.855687	interval372
Hypertension	Intermediate heteroplasmy	0.76766	interval373
Hypertension	Intermediate heteroplasmy	0.572194	interval374
Hypertension	Intermediate heteroplasmy	0.407455	interval375
Hypertension	Intermediate heteroplasmy	0.277858	interval376
Hypertension	Intermediate heteroplasmy	0.237855	interval377
Hypertension	Intermediate heteroplasmy	0.431187	interval378
Hypertension	Intermediate heteroplasmy	0.800229	interval379
Hypertension	Intermediate heteroplasmy	0.799869	interval380
Hypertension	Intermediate heteroplasmy	0.652411	interval381
Hypertension	Intermediate heteroplasmy	0.647442	interval382
Hypertension	Intermediate heteroplasmy	0.718082	interval383
Hypertension	Intermediate heteroplasmy	0.865052	interval384
Hypertension	Intermediate heteroplasmy	1	interval385
Hypertension	Intermediate heteroplasmy	1	interval386
Hypertension	Intermediate heteroplasmy	0.478146	interval387
Hypertension	Intermediate heteroplasmy	0.648444	interval388
Hypertension	Intermediate heteroplasmy	0.533293	interval389
Hypertension	Intermediate heteroplasmy	0.533128	interval390
Hypertension	Intermediate heteroplasmy	0.508791	interval391
Hypertension	Intermediate heteroplasmy	0.0602571	interval392
Hypertension	Intermediate heteroplasmy	0.0602571	interval393
Hypertension	Intermediate heteroplasmy	0.0602571	interval394
Hypertension	Intermediate heteroplasmy	0.0602571	interval395
Hypertension	Intermediate heteroplasmy	0.0901135	interval396
Hypertension	Intermediate heteroplasmy	0.0797817	interval397
Hypertension	Intermediate heteroplasmy	0.772185	interval398
Hypertension	Intermediate heteroplasmy	0.572757	interval399
Hypertension	Intermediate heteroplasmy	0.766256	interval400
Hypertension	Intermediate heteroplasmy	0.766256	interval401
Hypertension	Intermediate heteroplasmy	0.913765	interval402
Hypertension	Intermediate heteroplasmy	0.913765	interval403
Hypertension	Intermediate heteroplasmy	0.913765	interval404
Hypertension	Intermediate heteroplasmy	0.913765	interval405
Hypertension	Intermediate heteroplasmy	0.881236	interval406
Hypertension	Intermediate heteroplasmy	0.855067	interval407
Hypertension	Intermediate heteroplasmy	1	interval408
Hypertension	Intermediate heteroplasmy	0.345404	interval409
Hypertension	Intermediate heteroplasmy	0.846873	interval410
Hypertension	Intermediate heteroplasmy	0.836848	interval411
Hypertension	Intermediate heteroplasmy	0.615889	interval412
Hypertension	Intermediate heteroplasmy	0.456549	interval413
Hypertension	Intermediate heteroplasmy	0.501499	interval414
Hypertension	Intermediate heteroplasmy	0.197214	interval415
Hypertension	Intermediate heteroplasmy	0.211862	interval416
Hypertension	Intermediate heteroplasmy	0.15016	interval417
Hypertension	Intermediate heteroplasmy	0.15016	interval418
Hypertension	Intermediate heteroplasmy	0.215032	interval419
Hypertension	Intermediate heteroplasmy	0.179094	interval420
Hypertension	Intermediate heteroplasmy	0.135909	interval421
Hypertension	Intermediate heteroplasmy	0.135909	interval422
Hypertension	Intermediate heteroplasmy	0.105851	interval423
Hypertension	Intermediate heteroplasmy	0.364336	interval424
Hypertension	Intermediate heteroplasmy	0.88746	interval425
Hypertension	Intermediate heteroplasmy	0.719739	interval426
Hypertension	Intermediate heteroplasmy	0.719739	interval427
Hypertension	Intermediate heteroplasmy	0.719739	interval428
Hypertension	Intermediate heteroplasmy	0.719739	interval429
Hypertension	Intermediate heteroplasmy	0.719739	interval430
Hypertension	Intermediate heteroplasmy	0.719739	interval431
Hypertension	Intermediate heteroplasmy	0.719739	interval432
Hypertension	Intermediate heteroplasmy	0.719739	interval433
Hypertension	Intermediate heteroplasmy	1	interval434
Hypertension	Intermediate heteroplasmy	1	interval435
Hypertension	Intermediate heteroplasmy	0.727163	interval436
Hypertension	Intermediate heteroplasmy	0.727163	interval437
Hypertension	Intermediate heteroplasmy	0.727163	interval438
Hypertension	Intermediate heteroplasmy	0.284933	interval439
Hypertension	Intermediate heteroplasmy	0.420262	interval440
Hypertension	Intermediate heteroplasmy	0.420262	interval441
Hypertension	Intermediate heteroplasmy	0.420262	interval442
Hypertension	Intermediate heteroplasmy	0.420262	interval443
Hypertension	Intermediate heteroplasmy	0.420262	interval444
Hypertension	Intermediate heteroplasmy	0.420262	interval445
Hypertension	Intermediate heteroplasmy	0.299106	interval446
Hypertension	Intermediate heteroplasmy	0.299106	interval447
Hypertension	Intermediate heteroplasmy	0.299106	interval448
Hypertension	Intermediate heteroplasmy	0.655998	interval449
Hypertension	Intermediate heteroplasmy	1	interval450
Hypertension	Intermediate heteroplasmy	0.61876	interval451
Hypertension	Intermediate heteroplasmy	0.869213	interval452
Hypertension	Intermediate heteroplasmy	0.869213	interval453
Hypertension	Intermediate heteroplasmy	0.869213	interval454
Hypertension	Intermediate heteroplasmy	0.869213	interval455
Hypertension	Intermediate heteroplasmy	0.869213	interval456
Hypertension	Intermediate heteroplasmy	0.869213	interval457
Hypertension	Intermediate heteroplasmy	0.869213	interval458
Hypertension	Intermediate heteroplasmy	0.869213	interval459
Hypertension	Intermediate heteroplasmy	0.869213	interval460
Hypertension	Intermediate heteroplasmy	1	interval461
Hypertension	Intermediate heteroplasmy	0.746721	interval462
Hypertension	Intermediate heteroplasmy	0.271635	interval463
Hypertension	Intermediate heteroplasmy	0.268965	interval464
Hypertension	Intermediate heteroplasmy	0.268965	interval465
Hypertension	Intermediate heteroplasmy	0.268965	interval466
Hypertension	Intermediate heteroplasmy	0.392879	interval467
Hypertension	Intermediate heteroplasmy	0.392879	interval468
Hypertension	Intermediate heteroplasmy	0.422368	interval469
Hypertension	Intermediate heteroplasmy	0.0381924	interval470
Hypertension	Intermediate heteroplasmy	0.0255282	interval471
Hypertension	Intermediate heteroplasmy	0.0248809	interval472
Hypertension	Intermediate heteroplasmy	0.0509823	interval473
Hypertension	Intermediate heteroplasmy	0.0467714	interval474
Hypertension	Intermediate heteroplasmy	0.0506057	interval475
Hypertension	Intermediate heteroplasmy	0.0506057	interval476
Hypertension	Intermediate heteroplasmy	0.0261659	interval477
Hypertension	Intermediate heteroplasmy	0.026453	interval478
Hypertension	Intermediate heteroplasmy	0.026453	interval479
Hypertension	Intermediate heteroplasmy	0.487402	interval480
Hypertension	Intermediate heteroplasmy	0.508118	interval481
Hypertension	Intermediate heteroplasmy	0.361066	interval482
Hypertension	Intermediate heteroplasmy	0.360032	interval483
Hypertension	Intermediate heteroplasmy	0.647812	interval484
Hypertension	Intermediate heteroplasmy	0.647812	interval485
Hypertension	Intermediate heteroplasmy	1	interval486
Hypertension	Intermediate heteroplasmy	1	interval487
Hypertension	Intermediate heteroplasmy	1	interval488
Hypertension	Intermediate heteroplasmy	1	interval489
Hypertension	Intermediate heteroplasmy	1	interval490
Hypertension	Intermediate heteroplasmy	0.758156	interval491
Hypertension	Intermediate heteroplasmy	0.603548	interval492
Hypertension	Intermediate heteroplasmy	0.433758	interval493
Hypertension	Intermediate heteroplasmy	0.44932	interval494
Hypertension	Intermediate heteroplasmy	0.27701	interval495
Hypertension	Intermediate heteroplasmy	0.313495	interval496
Hypertension	Intermediate heteroplasmy	0.20911	interval497
Hypertension	Intermediate heteroplasmy	0.2354	interval498
Hypertension	Intermediate heteroplasmy	0.2354	interval499
Hypertension	Intermediate heteroplasmy	0.144427	interval500
Hypertension	Intermediate heteroplasmy	0.144114	interval501
Hypertension	Intermediate heteroplasmy	0.140548	interval502
Hypertension	Intermediate heteroplasmy	0.140548	interval503
Hypertension	Intermediate heteroplasmy	0.140548	interval504
Hypertension	Intermediate heteroplasmy	0.058829	interval505
Hypertension	Intermediate heteroplasmy	0.552211	interval506
Hypertension	Intermediate heteroplasmy	0.602255	interval507
Hypertension	Intermediate heteroplasmy	0.461685	interval508
Hypertension	Intermediate heteroplasmy	0.461685	interval509
Hypertension	Intermediate heteroplasmy	0.341235	interval510
Hypertension	Intermediate heteroplasmy	0.692761	interval511
Hypertension	Intermediate heteroplasmy	0.692761	interval512
Hypertension	Intermediate heteroplasmy	0.444829	interval513
Hypertension	Intermediate heteroplasmy	0.444829	interval514
Hypertension	Intermediate heteroplasmy	0.444829	interval515
Hypertension	Intermediate heteroplasmy	0.444829	interval516
Hypertension	Intermediate heteroplasmy	0.444829	interval517
Hypertension	Intermediate heteroplasmy	0.444829	interval518
Hypertension	Intermediate heteroplasmy	0.444829	interval519
Hypertension	Intermediate heteroplasmy	0.00888406	interval520
Hypertension	Intermediate heteroplasmy	0.00888406	interval521
Hypertension	Intermediate heteroplasmy	0.00888406	interval522
Hypertension	Intermediate heteroplasmy	0.00888406	interval523
Hypertension	Intermediate heteroplasmy	0.00888406	interval524
Hypertension	Intermediate heteroplasmy	0.00888406	interval525
Hypertension	Intermediate heteroplasmy	0.013463	interval526
Hypertension	Intermediate heteroplasmy	0.013463	interval527
Hypertension	Intermediate heteroplasmy	0.013463	interval528
Hypertension	Intermediate heteroplasmy	0.137375	interval529
Hypertension	Intermediate heteroplasmy	0.405483	interval530
Hypertension	Intermediate heteroplasmy	0.405483	interval531
Hypertension	Intermediate heteroplasmy	0.163782	interval532
Hypertension	Intermediate heteroplasmy	0.163782	interval533
Hypertension	Intermediate heteroplasmy	0.163782	interval534
Hypertension	Intermediate heteroplasmy	0.163782	interval535
Hypertension	Intermediate heteroplasmy	0.429894	interval536
Hypertension	Intermediate heteroplasmy	0.391661	interval537
Hypertension	Intermediate heteroplasmy	0.391661	interval538
Hypertension	Intermediate heteroplasmy	0.42813	interval539
Hypertension	Intermediate heteroplasmy	0.335245	interval540
Hypertension	Intermediate heteroplasmy	0.335245	interval541
Hypertension	Intermediate heteroplasmy	0.848376	interval542
Hypertension	Intermediate heteroplasmy	0.848376	interval543
Hypertension	Intermediate heteroplasmy	0.848376	interval544
Hypertension	Intermediate heteroplasmy	0.848376	interval545
Hypertension	Intermediate heteroplasmy	0.793575	interval546
Hypertension	Intermediate heteroplasmy	0.65887	interval547
Hypertension	Intermediate heteroplasmy	0.535873	interval548
Hypertension	Intermediate heteroplasmy	0.480683	interval549
Hypertension	Intermediate heteroplasmy	0.392151	interval550
Hypertension	Intermediate heteroplasmy	0.392151	interval551
Hypertension	Intermediate heteroplasmy	0.392151	interval552
Hypertension	Intermediate heteroplasmy	0.392151	interval553
Hypertension	Intermediate heteroplasmy	0.392151	interval554
Hypertension	Intermediate heteroplasmy	0.392151	interval555
Hypertension	Intermediate heteroplasmy	0.328959	interval556
Hypertension	Intermediate heteroplasmy	0.34976	interval557
Hypertension	Intermediate heteroplasmy	0.34976	interval558
Hypertension	Intermediate heteroplasmy	1	interval559
Hypertension	Intermediate heteroplasmy	0.143191	interval569
Hypertension	Intermediate heteroplasmy	0.321006	interval570
Hypertension	Intermediate heteroplasmy	0.321006	interval571
Hypertension	Intermediate heteroplasmy	0.321006	interval572
Hypertension	Intermediate heteroplasmy	0.240723	interval573
Hypertension	Intermediate heteroplasmy	0.188948	interval574
Hypertension	Intermediate heteroplasmy	0.188948	interval575
Hypertension	Intermediate heteroplasmy	0.188948	interval576
Hypertension	Intermediate heteroplasmy	0.188948	interval577
Hypertension	Intermediate heteroplasmy	0.188948	interval578
Hypertension	Intermediate heteroplasmy	0.315178	interval579
Hypertension	Intermediate heteroplasmy	0.353925	interval580
Hypertension	Intermediate heteroplasmy	0.200332	interval581
Hypertension	Intermediate heteroplasmy	0.200332	interval582
Hypertension	Intermediate heteroplasmy	0.322753	interval583
Hypertension	Intermediate heteroplasmy	0.547011	interval584
Hypertension	Intermediate heteroplasmy	0.359154	interval585
Hypertension	Intermediate heteroplasmy	0.362415	interval586
Hypertension	Intermediate heteroplasmy	0.314931	interval587
Hypertension	Intermediate heteroplasmy	0.238428	interval588
Hypertension	Intermediate heteroplasmy	0.238428	interval589
Hypertension	Intermediate heteroplasmy	0.238428	interval590
Hypertension	Intermediate heteroplasmy	0.280703	interval591
Hypertension	Intermediate heteroplasmy	0.353939	interval592
Hypertension	Intermediate heteroplasmy	0.353939	interval593
Hypertension	Intermediate heteroplasmy	0.714916	interval594
Hypertension	Intermediate heteroplasmy	0.786411	interval595
Hypertension	Intermediate heteroplasmy	0.791912	interval596
Hypertension	Intermediate heteroplasmy	0.791712	interval597
Hypertension	Intermediate heteroplasmy	1	interval598
Hypertension	Intermediate heteroplasmy	1	interval599
Hypertension	Intermediate heteroplasmy	1	interval600
Hypertension	Intermediate heteroplasmy	1	interval601
Hypertension	Intermediate heteroplasmy	1	interval602
Hypertension	Intermediate heteroplasmy	1	interval603
Hypertension	Intermediate heteroplasmy	1	interval604
Hypertension	Intermediate heteroplasmy	0.321705	interval605
Hypertension	Intermediate heteroplasmy	0.545326	interval606
Hypertension	Intermediate heteroplasmy	0.30535	interval607
Hypertension	Intermediate heteroplasmy	0.308504	interval608
Hypertension	Intermediate heteroplasmy	0.347221	interval609
Hypertension	Intermediate heteroplasmy	0.354476	interval610
Hypertension	Intermediate heteroplasmy	0.354525	interval611
Hypertension	Intermediate heteroplasmy	0.354525	interval612
Hypertension	Intermediate heteroplasmy	0.354525	interval613
Hypertension	Intermediate heteroplasmy	0.354525	interval614
Hypertension	Intermediate heteroplasmy	0.110916	interval615
Hypertension	Intermediate heteroplasmy	0.0389447	interval616
Hypertension	Intermediate heteroplasmy	0.882352	interval617
Hypertension	Intermediate heteroplasmy	0.453565	interval618
Hypertension	Intermediate heteroplasmy	0.336098	interval619
Hypertension	Intermediate heteroplasmy	0.132371	interval620
Hypertension	Intermediate heteroplasmy	0.132371	interval621
Hypertension	Intermediate heteroplasmy	0.132371	interval622
Hypertension	Intermediate heteroplasmy	0.132371	interval623
Hypertension	Intermediate heteroplasmy	0.132371	interval624
Hypertension	Intermediate heteroplasmy	0.132371	interval625
Hypertension	Intermediate heteroplasmy	0.132371	interval626
Hypertension	Intermediate heteroplasmy	0.187233	interval627
Hypertension	Intermediate heteroplasmy	0.187233	interval628
Hypertension	Intermediate heteroplasmy	0.355037	interval629
Hypertension	Intermediate heteroplasmy	0.877666	interval630
Hypertension	Intermediate heteroplasmy	0.877666	interval631
Hypertension	Intermediate heteroplasmy	0.845372	interval632
Hypertension	Intermediate heteroplasmy	1	interval633
Hypertension	Intermediate heteroplasmy	1	interval634
Hypertension	Intermediate heteroplasmy	1	interval635
Hypertension	Intermediate heteroplasmy	0.642917	interval636
Hypertension	Intermediate heteroplasmy	0.508921	interval637
Hypertension	Intermediate heteroplasmy	0.650741	interval638
Hypertension	Intermediate heteroplasmy	0.890969	interval639
Hypertension	Intermediate heteroplasmy	0.890969	interval640
Hypertension	Intermediate heteroplasmy	1	interval641
Hypertension	Intermediate heteroplasmy	0.798359	interval642
Hypertension	Intermediate heteroplasmy	0.232443	interval643
Hypertension	Intermediate heteroplasmy	0.226043	interval644
Hypertension	Intermediate heteroplasmy	0.220285	interval645
Hypertension	Intermediate heteroplasmy	0.223971	interval646
Hypertension	Intermediate heteroplasmy	0.169491	interval647
Hypertension	Intermediate heteroplasmy	0.169113	interval648
Hypertension	Intermediate heteroplasmy	0.241346	interval649
Hypertension	Intermediate heteroplasmy	0.243246	interval650
Hypertension	Intermediate heteroplasmy	0.20439	interval651
Hypertension	Intermediate heteroplasmy	0.0765752	interval652
Hypertension	Intermediate heteroplasmy	0.293458	interval653
Hypertension	Intermediate heteroplasmy	0.655726	interval654
Hypertension	Intermediate heteroplasmy	0.655726	interval655
Hypertension	Intermediate heteroplasmy	1	interval657
Hypertension	Intermediate heteroplasmy	1	interval658
Hypertension	Intermediate heteroplasmy	1	interval659
Hypertension	Intermediate heteroplasmy	1	interval660
Hypertension	Intermediate heteroplasmy	1	interval661
Hypertension	Intermediate heteroplasmy	0.296231	interval662
Hypertension	Intermediate heteroplasmy	0.296231	interval663
Hypertension	Intermediate heteroplasmy	0.17824	interval664
Hypertension	Intermediate heteroplasmy	0.17824	interval665
Hypertension	Intermediate heteroplasmy	0.129302	interval666
Hypertension	Intermediate heteroplasmy	0.129302	interval667
Hypertension	Intermediate heteroplasmy	0.108867	interval668
Hypertension	Intermediate heteroplasmy	0.108867	interval669
Hypertension	Intermediate heteroplasmy	0.108867	interval670
Hypertension	Intermediate heteroplasmy	0.108867	interval671
Hypertension	Intermediate heteroplasmy	0.0956111	interval672
Hypertension	Intermediate heteroplasmy	0.0956111	interval673
Hypertension	Intermediate heteroplasmy	0.0425373	interval674
Hypertension	Intermediate heteroplasmy	0.0425373	interval675
Hypertension	Intermediate heteroplasmy	0.131459	interval676
Hypertension	Intermediate heteroplasmy	0.131459	interval677
Hypertension	Intermediate heteroplasmy	0.742042	interval680
Hypertension	Intermediate heteroplasmy	0.742042	interval681
Hypertension	Intermediate heteroplasmy	0.742042	interval682
Hypertension	Intermediate heteroplasmy	0.742042	interval683
Hypertension	Intermediate heteroplasmy	0.742042	interval684
Hypertension	Intermediate heteroplasmy	0.742042	interval685
Hypertension	Intermediate heteroplasmy	0.470918	interval686
Hypertension	Intermediate heteroplasmy	0.0821522	interval687
Hypertension	Intermediate heteroplasmy	0.379342	interval688
Hypertension	Intermediate heteroplasmy	0.379342	interval689
Hypertension	Intermediate heteroplasmy	0.430706	interval690
Hypertension	Intermediate heteroplasmy	0.430706	interval691
Hypertension	Intermediate heteroplasmy	0.430706	interval692
Hypertension	Intermediate heteroplasmy	0.426065	interval693
Hypertension	Intermediate heteroplasmy	0.426065	interval694
Hypertension	Intermediate heteroplasmy	0.645765	interval695
Hypertension	Intermediate heteroplasmy	0.564425	interval696
Hypertension	Intermediate heteroplasmy	0.689658	interval697
Hypertension	Intermediate heteroplasmy	0.36928	interval698
Hypertension	Intermediate heteroplasmy	0.36928	interval699
Hypertension	Intermediate heteroplasmy	0.249764	interval700
Hypertension	Intermediate heteroplasmy	0.122619	interval701
Hypertension	Intermediate heteroplasmy	0.107114	interval702
Hypertension	Intermediate heteroplasmy	0.0984367	interval703
Hypertension	Intermediate heteroplasmy	0.0984367	interval704
Hypertension	Intermediate heteroplasmy	0.0943752	interval705
Hypertension	Intermediate heteroplasmy	0.0866397	interval706
Hypertension	Intermediate heteroplasmy	0.0959042	interval707
Hypertension	Intermediate heteroplasmy	0.101653	interval708
Hypertension	Intermediate heteroplasmy	0.494908	interval709
Hypertension	Intermediate heteroplasmy	0.556117	interval710
Hypertension	Intermediate heteroplasmy	0.870145	interval711
Hypertension	Intermediate heteroplasmy	0.819765	interval712
Hypertension	Intermediate heteroplasmy	0.68905	interval713
Hypertension	Intermediate heteroplasmy	0.687983	interval714
Hypertension	Intermediate heteroplasmy	0.705786	interval715
Hypertension	Intermediate heteroplasmy	0.653347	interval716
Hypertension	Intermediate heteroplasmy	0.736975	interval717
Hypertension	Intermediate heteroplasmy	0.764319	interval718
Hypertension	Intermediate heteroplasmy	0.508935	interval719
Hypertension	Intermediate heteroplasmy	0.496219	interval720
Hypertension	Intermediate heteroplasmy	0.496219	interval721
Hypertension	Intermediate heteroplasmy	0.577068	interval722
Hypertension	Intermediate heteroplasmy	0.889149	interval723
Hypertension	Intermediate heteroplasmy	0.484755	interval724
Hypertension	Intermediate heteroplasmy	0.447064	interval725
Hypertension	Intermediate heteroplasmy	0.294187	interval726
Hypertension	Intermediate heteroplasmy	0.386494	interval727
Hypertension	Intermediate heteroplasmy	0.406019	interval728
Hypertension	Intermediate heteroplasmy	0.61112	interval729
Hypertension	Intermediate heteroplasmy	0.597397	interval730
Hypertension	Intermediate heteroplasmy	0.560877	interval731
Hypertension	Intermediate heteroplasmy	0.561138	interval732
Hypertension	Intermediate heteroplasmy	0.561138	interval733
Hypertension	Intermediate heteroplasmy	0.28684	interval734
Hypertension	Intermediate heteroplasmy	0.288181	interval735
Hypertension	Intermediate heteroplasmy	0.288181	interval736
Hypertension	Intermediate heteroplasmy	0.370221	interval737
Hypertension	Intermediate heteroplasmy	0.467176	interval738
Hypertension	Intermediate heteroplasmy	0.763252	interval739
Hypertension	Intermediate heteroplasmy	0.392851	interval740
Hypertension	Intermediate heteroplasmy	0.349751	interval741
Hypertension	Intermediate heteroplasmy	0.349751	interval742
Hypertension	Intermediate heteroplasmy	0.349751	interval743
Hypertension	Intermediate heteroplasmy	0.349751	interval744
Hypertension	Intermediate heteroplasmy	0.349751	interval745
Hypertension	Intermediate heteroplasmy	0.293884	interval746
Hypertension	Intermediate heteroplasmy	0.251366	interval747
Hypertension	Intermediate heteroplasmy	0.0926613	interval748
Hypertension	Intermediate heteroplasmy	0.0926613	interval749
Hypertension	Intermediate heteroplasmy	0.208691	interval750
Hypertension	Intermediate heteroplasmy	0.203876	interval751
Hypertension	Intermediate heteroplasmy	0.203876	interval752
Hypertension	Intermediate heteroplasmy	0.203876	interval753
Hypertension	Intermediate heteroplasmy	0.223392	interval754
Hypertension	Intermediate heteroplasmy	0.173174	interval755
Hypertension	Intermediate heteroplasmy	0.419674	interval756
Hypertension	Intermediate heteroplasmy	0.419674	interval757
Hypertension	Intermediate heteroplasmy	0.420304	interval758
Hypertension	Intermediate heteroplasmy	0.420304	interval759
Hypertension	Intermediate heteroplasmy	0.420304	interval760
Hypertension	Intermediate heteroplasmy	0.420304	interval761
Hypertension	Intermediate heteroplasmy	0.420304	interval762
Hypertension	Intermediate heteroplasmy	0.420304	interval763
Hypertension	Intermediate heteroplasmy	0.357113	interval764
Hypertension	Intermediate heteroplasmy	0.344959	interval765
Hypertension	Intermediate heteroplasmy	0.392587	interval766
Hypertension	Intermediate heteroplasmy	0.79862	interval767
Hypertension	Intermediate heteroplasmy	0.411828	interval768
Hypertension	Intermediate heteroplasmy	0.763945	interval769
Hypertension	Intermediate heteroplasmy	0.763945	interval770
Hypertension	Intermediate heteroplasmy	0.675558	interval771
Hypertension	Intermediate heteroplasmy	0.738616	interval772
Hypertension	Intermediate heteroplasmy	0.846126	interval773
Hypertension	Intermediate heteroplasmy	0.870366	interval774
Hypertension	Intermediate heteroplasmy	0.844175	interval775
Hypertension	Intermediate heteroplasmy	0.847929	interval776
Hypertension	Intermediate heteroplasmy	0.48477	interval777
Hypertension	Intermediate heteroplasmy	0.483966	interval778
Hypertension	Intermediate heteroplasmy	0.779978	interval779
Hypertension	Intermediate heteroplasmy	0.818841	interval780
Hypertension	Intermediate heteroplasmy	0.575855	interval781
Hypertension	Intermediate heteroplasmy	0.413827	interval782
Hypertension	Intermediate heteroplasmy	0.68576	interval783
Hypertension	Intermediate heteroplasmy	0.386109	interval784
Hypertension	Intermediate heteroplasmy	0.35041	interval785
Hypertension	Intermediate heteroplasmy	0.406367	interval786
Hypertension	Intermediate heteroplasmy	0.638931	interval787
Hypertension	Intermediate heteroplasmy	0.582116	interval788
Hypertension	Intermediate heteroplasmy	0.5309	interval789
Hypertension	Intermediate heteroplasmy	0.489238	interval790
Hypertension	Intermediate heteroplasmy	0.489238	interval791
Hypertension	Intermediate heteroplasmy	0.473981	interval792
Hypertension	Intermediate heteroplasmy	0.473981	interval793
Hypertension	Intermediate heteroplasmy	0.123682	interval794
Hypertension	Intermediate heteroplasmy	0.0799007	interval795
Hypertension	Intermediate heteroplasmy	0.0496901	interval796
Hypertension	Intermediate heteroplasmy	0.14868	interval797
Hypertension	Intermediate heteroplasmy	0.115549	interval798
Hypertension	Intermediate heteroplasmy	1	interval799
Hypertension	Intermediate heteroplasmy	0.241379	interval800
Hypertension	Intermediate heteroplasmy	0.283625	interval801
Hypertension	Intermediate heteroplasmy	0.283625	interval802
Hypertension	Intermediate heteroplasmy	0.283625	interval803
Hypertension	Intermediate heteroplasmy	0.247671	interval804
Hypertension	Intermediate heteroplasmy	0.296794	interval805
Hypertension	Intermediate heteroplasmy	0.296794	interval806
Hypertension	Intermediate heteroplasmy	0.639177	interval807
Hypertension	Intermediate heteroplasmy	0.639177	interval808
Hypertension	Intermediate heteroplasmy	0.698552	interval809
Hypertension	Intermediate heteroplasmy	0.77858	interval810
Hypertension	Intermediate heteroplasmy	0.736971	interval811
Hypertension	Intermediate heteroplasmy	0.736971	interval812
Hypertension	Intermediate heteroplasmy	0.736971	interval813
Hypertension	Intermediate heteroplasmy	0.577769	interval814
Hypertension	Intermediate heteroplasmy	0.243673	interval815
Hypertension	Intermediate heteroplasmy	0.243673	interval816
Hypertension	Intermediate heteroplasmy	0.547601	interval817
Hypertension	Intermediate heteroplasmy	0.547601	interval818
Hypertension	Intermediate heteroplasmy	0.161539	interval819
Hypertension	Intermediate heteroplasmy	0.161539	interval820
Hypertension	Intermediate heteroplasmy	0.0289421	interval821
Hypertension	Intermediate heteroplasmy	0.0289421	interval822
Hypertension	Intermediate heteroplasmy	0.0289421	interval823
Hypertension	Intermediate heteroplasmy	0.0289421	interval824
Hypertension	Intermediate heteroplasmy	0.0289421	interval825
Hypertension	Intermediate heteroplasmy	0.0289421	interval826
Hypertension	Intermediate heteroplasmy	0.0289421	interval827
Hypertension	Intermediate heteroplasmy	0.0289421	interval828
Hypertension	Intermediate heteroplasmy	1	interval829
Hypertension	Intermediate heteroplasmy	0.155119	interval830
Hypertension	Intermediate heteroplasmy	0.155119	interval831
Hypertension	Intermediate heteroplasmy	0.155119	interval832
Hypertension	Intermediate heteroplasmy	0.0430398	interval833
Hypertension	Intermediate heteroplasmy	0.00419421	interval834
Hypertension	Intermediate heteroplasmy	0.107847	interval835
Hypertension	Intermediate heteroplasmy	0.107847	interval836
Hypertension	Intermediate heteroplasmy	0.107847	interval837
Hypertension	Intermediate heteroplasmy	0.107847	interval838
Hypertension	Intermediate heteroplasmy	0.107847	interval839
Hypertension	Intermediate heteroplasmy	0.178712	interval840
Hypertension	Intermediate heteroplasmy	0.178712	interval841
Hypertension	Intermediate heteroplasmy	0.178712	interval842
Hypertension	Intermediate heteroplasmy	0.252466	interval843
Hypertension	Intermediate heteroplasmy	0.309763	interval844
Hypertension	Intermediate heteroplasmy	0.335924	interval845
Hypertension	Intermediate heteroplasmy	0.212035	interval846
Hypertension	Intermediate heteroplasmy	0.212035	interval847
Hypertension	Intermediate heteroplasmy	0.547197	interval848
Hypertension	Intermediate heteroplasmy	0.547197	interval849
Hypertension	Intermediate heteroplasmy	0.547197	interval850
Hypertension	Intermediate heteroplasmy	0.547197	interval851
Hypertension	Intermediate heteroplasmy	0.547197	interval852
Hypertension	Intermediate heteroplasmy	0.547197	interval853
Hypertension	Intermediate heteroplasmy	0.719385	interval854
Hypertension	Intermediate heteroplasmy	0.719385	interval855
Hypertension	Intermediate heteroplasmy	0.790598	interval856
Hypertension	Intermediate heteroplasmy	0.790598	interval857
Hypertension	Intermediate heteroplasmy	0.503786	interval858
Hypertension	Intermediate heteroplasmy	0.433693	interval859
Hypertension	Intermediate heteroplasmy	0.55397	interval860
Hypertension	Intermediate heteroplasmy	0.884455	interval861
Hypertension	Intermediate heteroplasmy	0.849302	interval862
Hypertension	Intermediate heteroplasmy	0.785829	interval863
Hypertension	Intermediate heteroplasmy	0.891612	interval864
Hypertension	Intermediate heteroplasmy	0.881639	interval865
Hypertension	Intermediate heteroplasmy	1	interval866
Hypertension	Intermediate heteroplasmy	0.646927	interval867
Hypertension	Intermediate heteroplasmy	0.771452	interval868
Hypertension	Intermediate heteroplasmy	0.801124	interval869
Hypertension	Intermediate heteroplasmy	0.80112	interval870
Hypertension	Intermediate heteroplasmy	0.215312	interval871
Hypertension	Intermediate heteroplasmy	0.447777	interval872
Hypertension	Intermediate heteroplasmy	0.566879	interval873
Hypertension	Intermediate heteroplasmy	0.258005	interval874
Hypertension	Intermediate heteroplasmy	0.106033	interval875
Hypertension	Intermediate heteroplasmy	0.171521	interval876
Hypertension	Intermediate heteroplasmy	1	interval877
Hypertension	Intermediate heteroplasmy	0.786215	interval878
Hypertension	Intermediate heteroplasmy	0.899094	interval879
Hypertension	Intermediate heteroplasmy	0.881766	interval880
Hypertension	Intermediate heteroplasmy	0.881766	interval881
Hypertension	Intermediate heteroplasmy	0.881766	interval882
Hypertension	Intermediate heteroplasmy	0.693247	interval883
Hypertension	Intermediate heteroplasmy	0.675552	interval884
Hypertension	Intermediate heteroplasmy	0.881838	interval885
Hypertension	Intermediate heteroplasmy	0.399121	interval886
Hypertension	Intermediate heteroplasmy	0.354245	interval887
Hypertension	Intermediate heteroplasmy	0.614839	interval888
Hypertension	Intermediate heteroplasmy	0.212441	interval889
Hypertension	Intermediate heteroplasmy	0.19304	interval890
Hypertension	Intermediate heteroplasmy	0.496016	interval891
Hypertension	Intermediate heteroplasmy	0.496016	interval892
Hypertension	Intermediate heteroplasmy	0.829665	interval893
Hypertension	Intermediate heteroplasmy	0.849279	interval894
Hypertension	Intermediate heteroplasmy	0.866809	interval895
Hypertension	Intermediate heteroplasmy	0.665508	interval896
Hypertension	Intermediate heteroplasmy	0.665508	interval897
Hypertension	Intermediate heteroplasmy	0.665508	interval898
Hypertension	Intermediate heteroplasmy	0.438771	interval899
Hypertension	Intermediate heteroplasmy	0.252109	interval900
Hypertension	Intermediate heteroplasmy	0.575686	interval901
Hypertension	Intermediate heteroplasmy	0.575686	interval902
Hypertension	Intermediate heteroplasmy	0.311521	interval903
Hypertension	Intermediate heteroplasmy	0.338248	interval904
Hypertension	Intermediate heteroplasmy	0.275745	interval905
Hypertension	Intermediate heteroplasmy	0.12432	interval906
Hypertension	Intermediate heteroplasmy	0.12432	interval907
Hypertension	Intermediate heteroplasmy	0.12432	interval908
Hypertension	Intermediate heteroplasmy	0.341844	interval909
Hypertension	Intermediate heteroplasmy	0.341844	interval910
Hypertension	Intermediate heteroplasmy	0.319262	interval911
Hypertension	Intermediate heteroplasmy	0.319262	interval912
Hypertension	Intermediate heteroplasmy	0.34735	interval913
Hypertension	Intermediate heteroplasmy	0.34735	interval914
Hypertension	Intermediate heteroplasmy	0.34735	interval915
Hypertension	Intermediate heteroplasmy	1	interval916
Hypertension	Intermediate heteroplasmy	0.16863	interval917
Hypertension	Intermediate heteroplasmy	0.16863	interval918
Hypertension	Intermediate heteroplasmy	0.190564	interval919
Hypertension	Intermediate heteroplasmy	0.166851	interval920
Hypertension	Intermediate heteroplasmy	0.166851	interval921
Hypertension	Intermediate heteroplasmy	0.166851	interval922
Hypertension	Intermediate heteroplasmy	0.336352	interval923
Hypertension	Intermediate heteroplasmy	0.335793	interval924
Hypertension	Intermediate heteroplasmy	0.335793	interval925
Hypertension	Intermediate heteroplasmy	0.335793	interval926
Hypertension	Intermediate heteroplasmy	0.625329	interval927
Hypertension	Intermediate heteroplasmy	0.802176	interval928
Hypertension	Intermediate heteroplasmy	0.820955	interval929
Hypertension	Intermediate heteroplasmy	0.770345	interval930
Hypertension	Intermediate heteroplasmy	1	interval931
Hypertension	Intermediate heteroplasmy	0.826835	interval932
Hypertension	Intermediate heteroplasmy	0.735536	interval933
Hypertension	Intermediate heteroplasmy	0.88602	interval934
Hypertension	Intermediate heteroplasmy	0.864619	interval935
Hypertension	Intermediate heteroplasmy	0.864619	interval936
Hypertension	Intermediate heteroplasmy	1	interval937
Hypertension	Intermediate heteroplasmy	1	interval938
Hypertension	Intermediate heteroplasmy	1	interval939
Hypertension	Intermediate heteroplasmy	1	interval940
Hypertension	Intermediate heteroplasmy	1	interval941
Hypertension	Intermediate heteroplasmy	0.804477	interval942
Hypertension	Intermediate heteroplasmy	0.804477	interval943
Hypertension	Intermediate heteroplasmy	0.810528	interval944
Hypertension	Intermediate heteroplasmy	0.803756	interval945
Hypertension	Intermediate heteroplasmy	0.803756	interval946
Hypertension	Intermediate heteroplasmy	1	interval947
Hypertension	Intermediate heteroplasmy	1	interval948
Hypertension	Intermediate heteroplasmy	1	interval949
Hypertension	Intermediate heteroplasmy	1	interval950
Hypertension	Intermediate heteroplasmy	1	interval951
Hypertension	Intermediate heteroplasmy	1	interval952
Hypertension	Intermediate heteroplasmy	1	interval953
Hypertension	Intermediate heteroplasmy	1	interval954
Hypertension	Intermediate heteroplasmy	0.0482176	interval955
Hypertension	Intermediate heteroplasmy	0.229045	interval956
Hypertension	Intermediate heteroplasmy	0.68453	interval957
Hypertension	Intermediate heteroplasmy	0.473181	interval958
Hypertension	Intermediate heteroplasmy	0.473181	interval959
Hypertension	Intermediate heteroplasmy	0.473181	interval960
Hypertension	Intermediate heteroplasmy	0.473181	interval961
Hypertension	Intermediate heteroplasmy	0.40276	interval962
Hypertension	Intermediate heteroplasmy	0.452156	interval963
Hypertension	Intermediate heteroplasmy	0.452156	interval964
Hypertension	Intermediate heteroplasmy	0.563847	interval965
Hypertension	Intermediate heteroplasmy	0.366509	interval966
Hypertension	Intermediate heteroplasmy	0.192899	interval967
Hypertension	Intermediate heteroplasmy	0.27917	interval968
Hypertension	Intermediate heteroplasmy	0.27917	interval969
Hypertension	Intermediate heteroplasmy	0.27917	interval970
Hypertension	Intermediate heteroplasmy	0.27917	interval971
Hypertension	Intermediate heteroplasmy	0.189706	interval972
Hypertension	Intermediate heteroplasmy	0.106241	interval973
Hypertension	Intermediate heteroplasmy	0.174906	interval974
Hypertension	Intermediate heteroplasmy	0.174906	interval975
Hypertension	Intermediate heteroplasmy	0.665209	interval976
Hypertension	Intermediate heteroplasmy	0.665209	interval977
Hypertension	Intermediate heteroplasmy	0.665209	interval978
Hypertension	Intermediate heteroplasmy	0.665209	interval979
Hypertension	Intermediate heteroplasmy	0.387615	interval980
Hypertension	Intermediate heteroplasmy	0.315349	interval981
Hypertension	Intermediate heteroplasmy	0.297736	interval982
Hypertension	Intermediate heteroplasmy	0.298337	interval983
Hypertension	Intermediate heteroplasmy	0.30608	interval984
Hypertension	Intermediate heteroplasmy	0.291899	interval985
Hypertension	Intermediate heteroplasmy	0.257935	interval986
Hypertension	Intermediate heteroplasmy	0.258185	interval987
Hypertension	Intermediate heteroplasmy	0.258185	interval988
Hypertension	Intermediate heteroplasmy	0.241925	interval989
Hypertension	Intermediate heteroplasmy	0.564809	interval990
Hypertension	Intermediate heteroplasmy	0.650468	interval991
Hypertension	Intermediate heteroplasmy	0.615617	interval992
Hypertension	Intermediate heteroplasmy	0.615617	interval993
Hypertension	Intermediate heteroplasmy	0.399822	interval994
Hypertension	Intermediate heteroplasmy	0.184628	interval995
Hypertension	Intermediate heteroplasmy	0.184959	interval996
Hypertension	Intermediate heteroplasmy	0.184959	interval997
Hypertension	Intermediate heteroplasmy	0.184959	interval998
Hypertension	Intermediate heteroplasmy	0.18008	interval999
Hypertension	Intermediate heteroplasmy	0.179767	interval1000
Hypertension	Intermediate heteroplasmy	0.172474	interval1001
Hypertension	Intermediate heteroplasmy	0.176953	interval1002
Hypertension	Intermediate heteroplasmy	0.178154	interval1003
Hypertension	Intermediate heteroplasmy	0.172729	interval1004
Hypertension	Intermediate heteroplasmy	0.656395	interval1005
Hypertension	Intermediate heteroplasmy	0.65663	interval1006
Hypertension	Intermediate heteroplasmy	0.806099	interval1007
Hypertension	Intermediate heteroplasmy	1	interval1008
Hypertension	Intermediate heteroplasmy	1	interval1009
Hypertension	Intermediate heteroplasmy	1	interval1010
Hypertension	Intermediate heteroplasmy	1	interval1011
Hypertension	Intermediate heteroplasmy	0.847587	interval1012
Hypertension	Intermediate heteroplasmy	1	interval1013
Hypertension	Intermediate heteroplasmy	0.913997	interval1014
Hypertension	Intermediate heteroplasmy	0.875285	interval1015
Hypertension	Intermediate heteroplasmy	0.875285	interval1016
Hypertension	Intermediate heteroplasmy	0.904332	interval1017
Hypertension	Intermediate heteroplasmy	0.703833	interval1018
Hypertension	Intermediate heteroplasmy	0.742203	interval1019
Hypertension	Intermediate heteroplasmy	0.69052	interval1020
Hypertension	Intermediate heteroplasmy	0.701227	interval1021
Hypertension	Intermediate heteroplasmy	0.595244	interval1022
Hypertension	Intermediate heteroplasmy	0.600479	interval1023
Hypertension	Intermediate heteroplasmy	0.576331	interval1024
Hypertension	Intermediate heteroplasmy	0.553367	interval1025
Hypertension	Intermediate heteroplasmy	0.553398	interval1026
Hypertension	Intermediate heteroplasmy	0.499285	interval1027
Hypertension	Intermediate heteroplasmy	0.561717	interval1028
Hypertension	Intermediate heteroplasmy	0.477253	interval1029
Hypertension	Intermediate heteroplasmy	0.813817	interval1030
Hypertension	Intermediate heteroplasmy	0.700787	interval1031
Hypertension	Intermediate heteroplasmy	0.700787	interval1032
Hypertension	Intermediate heteroplasmy	0.0599299	interval1033
Hypertension	Intermediate heteroplasmy	0.364592	interval1034
Hypertension	Intermediate heteroplasmy	0.364592	interval1035
Hypertension	Intermediate heteroplasmy	0.364592	interval1036
Hypertension	Intermediate heteroplasmy	0.364592	interval1037
Hypertension	Intermediate heteroplasmy	0.364592	interval1038
Hypertension	Intermediate heteroplasmy	0.364592	interval1039
Hypertension	Intermediate heteroplasmy	0.595908	interval1040
Hypertension	Intermediate heteroplasmy	0.595908	interval1041
Hypertension	Intermediate heteroplasmy	0.595908	interval1042
Hypertension	Intermediate heteroplasmy	1	interval1043
Hypertension	Intermediate heteroplasmy	1	interval1044
Hypertension	Intermediate heteroplasmy	1	interval1045
Hypertension	Intermediate heteroplasmy	1	interval1046
Hypertension	Intermediate heteroplasmy	1	interval1047
Hypertension	Intermediate heteroplasmy	1	interval1048
Hypertension	Intermediate heteroplasmy	0.313721	interval1049
Hypertension	Intermediate heteroplasmy	0.0679688	interval1050
Hypertension	Intermediate heteroplasmy	0.207088	interval1051
Hypertension	Intermediate heteroplasmy	0.0287254	interval1052
Hypertension	Intermediate heteroplasmy	0.0287254	interval1053
Hypertension	Intermediate heteroplasmy	0.0436632	interval1054
Hypertension	Intermediate heteroplasmy	0.0459933	interval1055
Hypertension	Intermediate heteroplasmy	0.0459933	interval1056
Hypertension	Intermediate heteroplasmy	0.0459933	interval1057
Hypertension	Intermediate heteroplasmy	0.0388044	interval1058
Hypertension	Intermediate heteroplasmy	0.0898131	interval1059
Hypertension	Intermediate heteroplasmy	0.1031	interval1060
Hypertension	Intermediate heteroplasmy	0.132003	interval1061
Hypertension	Intermediate heteroplasmy	0.721389	interval1062
Hypertension	Intermediate heteroplasmy	0.721389	interval1063
Hypertension	Intermediate heteroplasmy	0.781292	interval1064
Hypertension	Intermediate heteroplasmy	0.444495	interval1065
Hypertension	Intermediate heteroplasmy	0.209922	interval1066
Hypertension	Intermediate heteroplasmy	0.251551	interval1067
Hypertension	Intermediate heteroplasmy	0.466243	interval1068
Hypertension	Intermediate heteroplasmy	0.398581	interval1069
Hypertension	Intermediate heteroplasmy	0.396395	interval1070
Hypertension	Intermediate heteroplasmy	0.39883	interval1071
Hypertension	Intermediate heteroplasmy	0.398329	interval1072
Hypertension	Intermediate heteroplasmy	0.398329	interval1073
Hypertension	Intermediate heteroplasmy	0.387552	interval1074
Hypertension	Intermediate heteroplasmy	0.379957	interval1075
Hypertension	Intermediate heteroplasmy	0.626236	interval1076
Hypertension	Intermediate heteroplasmy	0.611915	interval1077
Hypertension	Intermediate heteroplasmy	0.247639	interval1078
Hypertension	Intermediate heteroplasmy	0.225953	interval1079
Hypertension	Intermediate heteroplasmy	0.329555	interval1080
Hypertension	Intermediate heteroplasmy	0.297863	interval1081
Hypertension	Intermediate heteroplasmy	0.347973	interval1082
Hypertension	Intermediate heteroplasmy	0.0519522	interval1083
Hypertension	Intermediate heteroplasmy	0.0519522	interval1084
Hypertension	Intermediate heteroplasmy	0.0252429	interval1085
Hypertension	Intermediate heteroplasmy	0.0252429	interval1086
Hypertension	Intermediate heteroplasmy	0.014048	interval1087
Hypertension	Intermediate heteroplasmy	0.145636	interval1088
Hypertension	Intermediate heteroplasmy	0.140113	interval1089
Hypertension	Intermediate heteroplasmy	0.152767	interval1090
Hypertension	Intermediate heteroplasmy	0.251651	interval1091
Hypertension	Intermediate heteroplasmy	0.419739	interval1092
Hypertension	Intermediate heteroplasmy	0.270236	interval1093
Hypertension	Intermediate heteroplasmy	0.265397	interval1094
Hypertension	Intermediate heteroplasmy	0.265397	interval1095
Hypertension	Intermediate heteroplasmy	0.254753	interval1096
Hypertension	Intermediate heteroplasmy	0.254644	interval1097
Hypertension	Intermediate heteroplasmy	0.355951	interval1098
Hypertension	Intermediate heteroplasmy	0.355997	interval1099
Hypertension	Intermediate heteroplasmy	0.362035	interval1100
Hypertension	Intermediate heteroplasmy	0.444692	interval1101
Hypertension	Intermediate heteroplasmy	0.868987	interval1102
Hypertension	Intermediate heteroplasmy	0.589484	interval1103
Hypertension	Intermediate heteroplasmy	0.589484	interval1104
Hypertension	Intermediate heteroplasmy	0.68324	interval1105
Hypertension	Intermediate heteroplasmy	0.231189	interval1106
Hypertension	Intermediate heteroplasmy	0.231189	interval1107
Hypertension	Intermediate heteroplasmy	0.209275	interval1108
Hypertension	Intermediate heteroplasmy	0.209275	interval1109
Hypertension	Intermediate heteroplasmy	0.240071	interval1110
Hypertension	Intermediate heteroplasmy	0.240071	interval1111
Hypertension	Intermediate heteroplasmy	0.240071	interval1112
Hypertension	Intermediate heteroplasmy	0.252177	interval1113
Hypertension	Intermediate heteroplasmy	0.169466	interval1114
Hypertension	Intermediate heteroplasmy	0.525438	interval1115
Hypertension	Intermediate heteroplasmy	0.354087	interval1116
Hypertension	Intermediate heteroplasmy	0.354087	interval1117
Hypertension	Intermediate heteroplasmy	0.260579	interval1118
Hypertension	Intermediate heteroplasmy	0.260579	interval1119
Hypertension	Intermediate heteroplasmy	0.260579	interval1120
Hypertension	Intermediate heteroplasmy	0.335149	interval1121
Hypertension	Intermediate heteroplasmy	0.335149	interval1122
Hypertension	Intermediate heteroplasmy	0.335149	interval1123
Hypertension	Intermediate heteroplasmy	0.350576	interval1124
Hypertension	Intermediate heteroplasmy	0.182866	interval1125
Hypertension	Intermediate heteroplasmy	0.1231	interval1126
Hypertension	Intermediate heteroplasmy	0.24689	interval1127
Hypertension	Intermediate heteroplasmy	0.499813	interval1128
Hypertension	Intermediate heteroplasmy	0.499813	interval1129
Hypertension	Intermediate heteroplasmy	0.499813	interval1130
Hypertension	Intermediate heteroplasmy	0.524805	interval1131
Hypertension	Intermediate heteroplasmy	0.524805	interval1132
Hypertension	Intermediate heteroplasmy	0.524805	interval1133
Hypertension	Intermediate heteroplasmy	0.669107	interval1134
Hypertension	Intermediate heteroplasmy	0.669107	interval1135
Hypertension	Intermediate heteroplasmy	0.85768	interval1136
Hypertension	Intermediate heteroplasmy	1	interval1137
Hypertension	Intermediate heteroplasmy	0.618244	interval1138
Hypertension	Intermediate heteroplasmy	0.618244	interval1139
Hypertension	Intermediate heteroplasmy	0.436047	interval1140
Hypertension	Intermediate heteroplasmy	0.436047	interval1141
Hypertension	Intermediate heteroplasmy	0.58113	interval1142
Hypertension	Intermediate heteroplasmy	0.58113	interval1143
Hypertension	Intermediate heteroplasmy	0.675521	interval1144
Hypertension	Intermediate heteroplasmy	0.792124	interval1145
Hypertension	Intermediate heteroplasmy	0.794639	interval1146
Hypertension	Intermediate heteroplasmy	0.794639	interval1147
Hypertension	Intermediate heteroplasmy	0.729699	interval1148
Hypertension	Intermediate heteroplasmy	0.429163	interval1149
Hypertension	Intermediate heteroplasmy	0.67886	interval1150
Hypertension	Intermediate heteroplasmy	0.67886	interval1151
Hypertension	Intermediate heteroplasmy	0.607425	interval1152
Hypertension	Intermediate heteroplasmy	0.607425	interval1153
Hypertension	Intermediate heteroplasmy	0.507286	interval1154
Hypertension	Intermediate heteroplasmy	0.40373	interval1155
Hypertension	Intermediate heteroplasmy	0.508816	interval1156
Hypertension	Intermediate heteroplasmy	0.627911	interval1157
Hypertension	Intermediate heteroplasmy	0.63628	interval1158
Hypertension	Intermediate heteroplasmy	0.624945	interval1159
Hypertension	Intermediate heteroplasmy	0.624864	interval1160
Hypertension	Intermediate heteroplasmy	0.624864	interval1161
Hypertension	Intermediate heteroplasmy	0.624864	interval1162
Hypertension	Intermediate heteroplasmy	0.624864	interval1163
Hypertension	Intermediate heteroplasmy	0.624864	interval1164
Hypertension	Intermediate heteroplasmy	0.601928	interval1165
Hypertension	Intermediate heteroplasmy	1	interval1166
Hypertension	Intermediate heteroplasmy	0.648649	interval1167
Hypertension	Intermediate heteroplasmy	0.610397	interval1168
Hypertension	Intermediate heteroplasmy	0.610397	interval1169
Hypertension	Intermediate heteroplasmy	0.648818	interval1170
Hypertension	Intermediate heteroplasmy	0.648818	interval1171
Hypertension	Intermediate heteroplasmy	0.344785	interval1172
Hypertension	Intermediate heteroplasmy	0.452266	interval1173
Hypertension	Intermediate heteroplasmy	0.0184965	interval1174
Hypertension	Intermediate heteroplasmy	0.0160365	interval1175
Hypertension	Intermediate heteroplasmy	0.0160365	interval1176
Hypertension	Intermediate heteroplasmy	0.0168968	interval1177
Hypertension	Intermediate heteroplasmy	0.0170183	interval1178
Hypertension	Intermediate heteroplasmy	0.0170183	interval1179
Hypertension	Intermediate heteroplasmy	0.0170183	interval1180
Hypertension	Intermediate heteroplasmy	0.0162916	interval1181
Hypertension	Intermediate heteroplasmy	0.0157538	interval1182
Hypertension	Intermediate heteroplasmy	0.0162112	interval1183
Hypertension	Intermediate heteroplasmy	0.0230719	interval1184
Hypertension	Intermediate heteroplasmy	0.445752	interval1185
Hypertension	Intermediate heteroplasmy	0.445113	interval1186
Hypertension	Intermediate heteroplasmy	0.759598	interval1187
Hypertension	Intermediate heteroplasmy	0.724807	interval1188
Hypertension	Intermediate heteroplasmy	0.769308	interval1189
Hypertension	Intermediate heteroplasmy	0.800228	interval1190
Hypertension	Intermediate heteroplasmy	0.696582	interval1191
Hypertension	Intermediate heteroplasmy	0.768773	interval1192
Hypertension	Intermediate heteroplasmy	0.764488	interval1193
Hypertension	Intermediate heteroplasmy	0.495281	interval1194
Hypertension	Intermediate heteroplasmy	0.783961	interval1195
Hypertension	Intermediate heteroplasmy	0.733359	interval1196
Hypertension	Intermediate heteroplasmy	0.461262	interval1197
Hypertension	Intermediate heteroplasmy	0.728707	interval1198
Hypertension	Intermediate heteroplasmy	0.612131	interval1199
Hypertension	Intermediate heteroplasmy	0.588543	interval1200
Hypertension	Intermediate heteroplasmy	0.782923	interval1201
Hypertension	Intermediate heteroplasmy	1	interval1202
Hypertension	Intermediate heteroplasmy	1	interval1203
Hypertension	Intermediate heteroplasmy	1	interval1204
Hypertension	Intermediate heteroplasmy	1	interval1205
Hypertension	Intermediate heteroplasmy	1	interval1206
Hypertension	Intermediate heteroplasmy	0.615255	interval1207
Hypertension	Intermediate heteroplasmy	0.580455	interval1208
Hypertension	Intermediate heteroplasmy	0.804914	interval1209
Hypertension	Intermediate heteroplasmy	0.44128	interval1210
Hypertension	Intermediate heteroplasmy	0.337095	interval1211
Hypertension	Intermediate heteroplasmy	0.320314	interval1212
Hypertension	Intermediate heteroplasmy	0.320314	interval1213
Hypertension	Intermediate heteroplasmy	0.340108	interval1214
Hypertension	Intermediate heteroplasmy	0.340108	interval1215
Hypertension	Intermediate heteroplasmy	0.340108	interval1216
Hypertension	Intermediate heteroplasmy	0.241971	interval1217
Hypertension	Intermediate heteroplasmy	0.217167	interval1218
Hypertension	Intermediate heteroplasmy	0.239322	interval1219
Hypertension	Intermediate heteroplasmy	0.451144	interval1220
Hypertension	Intermediate heteroplasmy	0.451144	interval1221
Hypertension	Intermediate heteroplasmy	0.451144	interval1222
Hypertension	Intermediate heteroplasmy	0.451144	interval1223
Hypertension	Intermediate heteroplasmy	1	interval1224
Hypertension	Intermediate heteroplasmy	0.428071	interval1225
Hypertension	Intermediate heteroplasmy	0.428071	interval1226
Hypertension	Intermediate heteroplasmy	1	interval1227
Hypertension	Intermediate heteroplasmy	0.868401	interval1228
Hypertension	Intermediate heteroplasmy	1	interval1229
Hypertension	Intermediate heteroplasmy	1	interval1230
Hypertension	Intermediate heteroplasmy	0.824278	interval1231
Hypertension	Intermediate heteroplasmy	0.824319	interval1232
Hypertension	Intermediate heteroplasmy	0.824319	interval1233
Hypertension	Intermediate heteroplasmy	0.824319	interval1234
Hypertension	Intermediate heteroplasmy	0.813358	interval1235
Hypertension	Intermediate heteroplasmy	0.757998	interval1236
Hypertension	Intermediate heteroplasmy	0.670755	interval1237
Hypertension	Intermediate heteroplasmy	0.561342	interval1238
Hypertension	Intermediate heteroplasmy	0.541488	interval1239
Hypertension	Intermediate heteroplasmy	0.572978	interval1240
Hypertension	Intermediate heteroplasmy	0.391083	interval1241
Hypertension	Intermediate heteroplasmy	0.436817	interval1242
Hypertension	Intermediate heteroplasmy	0.424549	interval1243
Hypertension	Intermediate heteroplasmy	0.424549	interval1244
Hypertension	Intermediate heteroplasmy	0.428595	interval1245
Hypertension	Intermediate heteroplasmy	0.224061	interval1246
Hypertension	Intermediate heteroplasmy	0.188252	interval1247
Hypertension	Intermediate heteroplasmy	0.335003	interval1248
Hypertension	Intermediate heteroplasmy	0.576751	interval1249
Hypertension	Intermediate heteroplasmy	1	interval1250
Hypertension	Intermediate heteroplasmy	0.836796	interval1251
Hypertension	Intermediate heteroplasmy	0.782905	interval1252
Hypertension	Intermediate heteroplasmy	0.782905	interval1253
Hypertension	Intermediate heteroplasmy	0.782905	interval1254
Hypertension	Intermediate heteroplasmy	0.720158	interval1255
Hypertension	Intermediate heteroplasmy	0.661043	interval1256
Hypertension	Intermediate heteroplasmy	0.624759	interval1257
Hypertension	Intermediate heteroplasmy	0.73309	interval1258
Hypertension	Intermediate heteroplasmy	0.277503	interval1259
Hypertension	Intermediate heteroplasmy	0.16498	interval1260
Hypertension	Intermediate heteroplasmy	0.16498	interval1261
Hypertension	Intermediate heteroplasmy	0.16498	interval1262
Hypertension	Intermediate heteroplasmy	0.16498	interval1263
Hypertension	Intermediate heteroplasmy	0.16498	interval1264
Hypertension	Intermediate heteroplasmy	0.16498	interval1265
Hypertension	Intermediate heteroplasmy	0.122589	interval1266
Hypertension	Intermediate heteroplasmy	0.315204	interval1267
Hypertension	Intermediate heteroplasmy	0.330757	interval1268
Hypertension	Intermediate heteroplasmy	0.479902	interval1269
Hypertension	Intermediate heteroplasmy	0.61676	interval1270
Hypertension	Intermediate heteroplasmy	0.438362	interval1271
Hypertension	Intermediate heteroplasmy	0.438362	interval1272
Hypertension	Intermediate heteroplasmy	0.36539	interval1273
Hypertension	Intermediate heteroplasmy	0.290401	interval1274
Hypertension	Intermediate heteroplasmy	1	interval1275
Hypertension	Intermediate heteroplasmy	1	interval1276
Hypertension	Intermediate heteroplasmy	0.794236	interval1277
Hypertension	Intermediate heteroplasmy	0.766912	interval1278
Hypertension	Intermediate heteroplasmy	0.785804	interval1279
Hypertension	Intermediate heteroplasmy	0.784751	interval1280
Hypertension	Intermediate heteroplasmy	0.781482	interval1281
Hypertension	Intermediate heteroplasmy	0.781482	interval1282
Hypertension	Intermediate heteroplasmy	0.739922	interval1283
Hypertension	Intermediate heteroplasmy	0.713158	interval1284
Hypertension	Intermediate heteroplasmy	0.557793	interval1285
Hypertension	Intermediate heteroplasmy	0.490585	interval1286
Hypertension	Intermediate heteroplasmy	0.500116	interval1287
Hypertension	Intermediate heteroplasmy	0.149347	interval1288
Hypertension	Intermediate heteroplasmy	0.133019	interval1289
Hypertension	Intermediate heteroplasmy	0.133019	interval1290
Hypertension	Intermediate heteroplasmy	0.149171	interval1291
Hypertension	Intermediate heteroplasmy	0.168159	interval1292
Hypertension	Intermediate heteroplasmy	0.168159	interval1293
Hypertension	Intermediate heteroplasmy	0.0842663	interval1294
Hypertension	Intermediate heteroplasmy	0.12254	interval1295
Hypertension	Intermediate heteroplasmy	0.148691	interval1296
Hypertension	Intermediate heteroplasmy	0.0980411	interval1297
Hypertension	Intermediate heteroplasmy	0.0980411	interval1298
Hypertension	Intermediate heteroplasmy	0.0980411	interval1299
Hypertension	Intermediate heteroplasmy	0.0976041	interval1300
Hypertension	Intermediate heteroplasmy	0.103781	interval1301
Hypertension	Intermediate heteroplasmy	0.0824958	interval1302
Hypertension	Intermediate heteroplasmy	0.547761	interval1303
Hypertension	Intermediate heteroplasmy	0.234973	interval1304
Hypertension	Intermediate heteroplasmy	0.206614	interval1305
Hypertension	Intermediate heteroplasmy	0.118149	interval1306
Hypertension	Intermediate heteroplasmy	0.118149	interval1307
Hypertension	Intermediate heteroplasmy	0.120585	interval1308
Hypertension	Intermediate heteroplasmy	0.0947071	interval1309
Hypertension	Intermediate heteroplasmy	0.268771	interval1310
Hypertension	Intermediate heteroplasmy	0.295892	interval1311
Hypertension	Intermediate heteroplasmy	0.295892	interval1312
Hypertension	Intermediate heteroplasmy	0.295892	interval1313
Hypertension	Intermediate heteroplasmy	0.92038	interval1314
Hypertension	Intermediate heteroplasmy	0.795194	interval1315
Hypertension	Intermediate heteroplasmy	0.795194	interval1316
Hypertension	Intermediate heteroplasmy	0.739253	interval1317
Hypertension	Intermediate heteroplasmy	0.592174	interval1318
Hypertension	Intermediate heteroplasmy	1	interval1319
Hypertension	Intermediate heteroplasmy	1	interval1320
Hypertension	Intermediate heteroplasmy	1	interval1321
Hypertension	Intermediate heteroplasmy	1	interval1322
Hypertension	Intermediate heteroplasmy	1	interval1323
Hypertension	Intermediate heteroplasmy	1	interval1324
Hypertension	Intermediate heteroplasmy	1	interval1325
Hypertension	Intermediate heteroplasmy	0.864503	interval1326
Hypertension	Intermediate heteroplasmy	0.916599	interval1327
Hypertension	Intermediate heteroplasmy	0.916599	interval1328
Hypertension	Intermediate heteroplasmy	0.641254	interval1329
Hypertension	Intermediate heteroplasmy	0.641254	interval1330
Hypertension	Intermediate heteroplasmy	0.641254	interval1331
Hypertension	Intermediate heteroplasmy	0.435065	interval1332
Hypertension	Intermediate heteroplasmy	0.435065	interval1333
Hypertension	Intermediate heteroplasmy	0.435065	interval1334
Hypertension	Intermediate heteroplasmy	0.435065	interval1335
Hypertension	Intermediate heteroplasmy	0.416799	interval1336
Hypertension	Intermediate heteroplasmy	1	interval1337
Hypertension	Intermediate heteroplasmy	1	interval1338
Hypertension	Intermediate heteroplasmy	0.550108	interval1339
Hypertension	Intermediate heteroplasmy	0.237183	interval1340
Hypertension	Intermediate heteroplasmy	0.237183	interval1341
Hypertension	Intermediate heteroplasmy	0.237183	interval1342
Hypertension	Intermediate heteroplasmy	0.237183	interval1343
Hypertension	Intermediate heteroplasmy	0.237183	interval1344
Hypertension	Intermediate heteroplasmy	0.237183	interval1345
Hypertension	Intermediate heteroplasmy	0.237183	interval1346
Hypertension	Intermediate heteroplasmy	0.237183	interval1347
Hypertension	Intermediate heteroplasmy	0.237183	interval1348
Hypertension	Intermediate heteroplasmy	0.17406	interval1349
Hypertension	Intermediate heteroplasmy	0.17406	interval1350
Hypertension	Intermediate heteroplasmy	1	interval1351
Hypertension	Intermediate heteroplasmy	0.890859	interval1352
Hypertension	Intermediate heteroplasmy	0.834728	interval1353
Hypertension	Intermediate heteroplasmy	0.338717	interval1354
Hypertension	Intermediate heteroplasmy	0.338717	interval1355
Hypertension	Intermediate heteroplasmy	0.338717	interval1356
Hypertension	Intermediate heteroplasmy	0.091773	interval1357
Hypertension	Intermediate heteroplasmy	0.431888	interval1358
Hypertension	Intermediate heteroplasmy	0.437653	interval1359
Hypertension	Intermediate heteroplasmy	0.522988	interval1360
Hypertension	Intermediate heteroplasmy	0.483002	interval1361
Hypertension	Intermediate heteroplasmy	0.47107	interval1362
Hypertension	Intermediate heteroplasmy	0.078842	interval1363
Hypertension	Intermediate heteroplasmy	0.146155	interval1364
Hypertension	Intermediate heteroplasmy	0.161788	interval1365
Hypertension	Intermediate heteroplasmy	0.209579	interval1366
Hypertension	Intermediate heteroplasmy	0.10988	interval1367
Hypertension	Intermediate heteroplasmy	0.139096	interval1368
Hypertension	Intermediate heteroplasmy	0.0635398	interval1369
Hypertension	Intermediate heteroplasmy	0.0405276	interval1370
Hypertension	Intermediate heteroplasmy	0.047563	interval1371
Hypertension	Intermediate heteroplasmy	0.0309515	interval1372
Hypertension	Intermediate heteroplasmy	0.0696173	interval1373
Hypertension	Intermediate heteroplasmy	0.0541411	interval1374
Hypertension	Intermediate heteroplasmy	0.0129871	interval1375
Hypertension	Intermediate heteroplasmy	0.00996188	interval1376
Hypertension	Intermediate heteroplasmy	0.0223237	interval1377
Hypertension	Intermediate heteroplasmy	0.0223237	interval1378
Hypertension	Intermediate heteroplasmy	0.018982	interval1379
Hypertension	Intermediate heteroplasmy	0.0190164	interval1380
Hypertension	Intermediate heteroplasmy	0.0190164	interval1381
Hypertension	Intermediate heteroplasmy	0.0479128	interval1382
Hypertension	Intermediate heteroplasmy	0.0292781	interval1383
Hypertension	Intermediate heteroplasmy	0.099177	interval1384
Hypertension	Intermediate heteroplasmy	0.099177	interval1385
Hypertension	Intermediate heteroplasmy	0.0761441	interval1386
Hypertension	Intermediate heteroplasmy	0.111821	interval1387
Hypertension	Intermediate heteroplasmy	0.106431	interval1388
Hypertension	Intermediate heteroplasmy	0.106431	interval1389
Hypertension	Intermediate heteroplasmy	0.106431	interval1390
Hypertension	Intermediate heteroplasmy	0.0782603	interval1391
Hypertension	Intermediate heteroplasmy	0.0782603	interval1392
Hypertension	Intermediate heteroplasmy	0.0877131	interval1393
Hypertension	Intermediate heteroplasmy	0.0579994	interval1394
Hypertension	Intermediate heteroplasmy	0.0579994	interval1395
Hypertension	Intermediate heteroplasmy	0.0570646	interval1396
Hypertension	Intermediate heteroplasmy	0.119213	interval1397
Hypertension	Intermediate heteroplasmy	0.119369	interval1398
Hypertension	Intermediate heteroplasmy	0.0967298	interval1399
Hypertension	Intermediate heteroplasmy	0.0967298	interval1400
Hypertension	Intermediate heteroplasmy	0.0270141	interval1401
Hypertension	Intermediate heteroplasmy	0.0255682	interval1402
Hypertension	Intermediate heteroplasmy	0.0273778	interval1403
Hypertension	Intermediate heteroplasmy	0.0709728	interval1404
Hypertension	Intermediate heteroplasmy	0.241171	interval1405
Hypertension	Intermediate heteroplasmy	0.424681	interval1406
Hypertension	Intermediate heteroplasmy	0.635688	interval1407
Hypertension	Intermediate heteroplasmy	0.184024	interval1408
Hypertension	Intermediate heteroplasmy	0.418129	interval1409
Hypertension	Intermediate heteroplasmy	0.418129	interval1410
Hypertension	Intermediate heteroplasmy	0.418129	interval1411
Hypertension	Intermediate heteroplasmy	0.474551	interval1412
Hypertension	Intermediate heteroplasmy	0.474551	interval1413
Hypertension	Intermediate heteroplasmy	0.596409	interval1414
Hypertension	Intermediate heteroplasmy	0.596409	interval1415
Hypertension	Intermediate heteroplasmy	0.596409	interval1416
Hypertension	Intermediate heteroplasmy	0.60549	interval1417
Hypertension	Intermediate heteroplasmy	0.59337	interval1418
Hypertension	Intermediate heteroplasmy	0.742037	interval1419
Hypertension	Intermediate heteroplasmy	0.742037	interval1420
Hypertension	Intermediate heteroplasmy	0.24535	interval1421
Hypertension	Intermediate heteroplasmy	0.51113	interval1422
Hypertension	Intermediate heteroplasmy	0.755448	interval1423
Hypertension	Intermediate heteroplasmy	0.755448	interval1424
Hypertension	Intermediate heteroplasmy	0.365348	interval1425
Hypertension	Intermediate heteroplasmy	0.500164	interval1426
Hypertension	Intermediate heteroplasmy	0.421315	interval1427
Hypertension	Intermediate heteroplasmy	0.51453	interval1428
Hypertension	Intermediate heteroplasmy	0.473723	interval1429
Hypertension	Intermediate heteroplasmy	0.471706	interval1430
Hypertension	Intermediate heteroplasmy	0.819841	interval1431
Hypertension	Intermediate heteroplasmy	0.684811	interval1432
Hypertension	Intermediate heteroplasmy	0.394715	interval1433
Hypertension	Intermediate heteroplasmy	0.394715	interval1434
Hypertension	Intermediate heteroplasmy	0.675709	interval1435
Hypertension	Intermediate heteroplasmy	1	interval1436
Hypertension	Intermediate heteroplasmy	0.257543	interval1437
Hypertension	Intermediate heteroplasmy	0.321157	interval1438
Hypertension	Intermediate heteroplasmy	0.0505624	interval1439
Hypertension	Intermediate heteroplasmy	0.0523407	interval1440
Hypertension	Intermediate heteroplasmy	0.0461001	interval1441
Hypertension	Intermediate heteroplasmy	0.0531466	interval1442
Hypertension	Intermediate heteroplasmy	0.0638706	interval1443
Hypertension	Intermediate heteroplasmy	0.0875256	interval1444
Hypertension	Intermediate heteroplasmy	0.0595718	interval1445
Hypertension	Intermediate heteroplasmy	0.042565	interval1446
Hypertension	Intermediate heteroplasmy	0.119884	interval1447
Hypertension	Intermediate heteroplasmy	0.241088	interval1448
Hypertension	Intermediate heteroplasmy	0.410261	interval1449
Hypertension	Intermediate heteroplasmy	0.373814	interval1450
Hypertension	Intermediate heteroplasmy	0.446391	interval1451
Hypertension	Intermediate heteroplasmy	0.431726	interval1452
Hypertension	Intermediate heteroplasmy	0.431726	interval1453
Hypertension	Intermediate heteroplasmy	0.36717	interval1454
Hypertension	Intermediate heteroplasmy	0.36717	interval1455
Hypertension	Intermediate heteroplasmy	0.36717	interval1456
Hypertension	Intermediate heteroplasmy	0.282839	interval1457
Hypertension	Intermediate heteroplasmy	0.282839	interval1458
Hypertension	Intermediate heteroplasmy	0.225091	interval1459
Hypertension	Intermediate heteroplasmy	0.225091	interval1460
Hypertension	Intermediate heteroplasmy	0.341154	interval1461
Hypertension	Intermediate heteroplasmy	0.341154	interval1462
Hypertension	Intermediate heteroplasmy	0.385321	interval1463
Hypertension	Intermediate heteroplasmy	0.385321	interval1464
Hypertension	Intermediate heteroplasmy	0.782245	interval1465
Hypertension	Intermediate heteroplasmy	0.40592	interval1466
Hypertension	Intermediate heteroplasmy	0.428031	interval1467
Hypertension	Intermediate heteroplasmy	0.428031	interval1468
Hypertension	Intermediate heteroplasmy	0.428031	interval1469
Hypertension	Intermediate heteroplasmy	0.371546	interval1470
Hypertension	Intermediate heteroplasmy	0.371546	interval1471
Hypertension	Intermediate heteroplasmy	0.306454	interval1472
Hypertension	Intermediate heteroplasmy	1	interval1473
Hypertension	Intermediate heteroplasmy	1	interval1474
Hypertension	Intermediate heteroplasmy	1	interval1475
Hypertension	Intermediate heteroplasmy	1	interval1476
Hypertension	Intermediate heteroplasmy	1	interval1477
Hypertension	Intermediate heteroplasmy	0.58255	interval1478
Hypertension	Intermediate heteroplasmy	0.582884	interval1479
Hypertension	Intermediate heteroplasmy	0.578427	interval1480
Hypertension	Intermediate heteroplasmy	0.578454	interval1481
Hypertension	Intermediate heteroplasmy	0.571372	interval1482
Hypertension	Intermediate heteroplasmy	0.529401	interval1483
Hypertension	Intermediate heteroplasmy	0.365012	interval1484
Hypertension	Intermediate heteroplasmy	0.365152	interval1485
Hypertension	Intermediate heteroplasmy	0.365152	interval1486
Hypertension	Intermediate heteroplasmy	0.457395	interval1487
Hypertension	Intermediate heteroplasmy	1	interval1488
Hypertension	Intermediate heteroplasmy	1	interval1489
Hypertension	Intermediate heteroplasmy	1	interval1490
Hypertension	Intermediate heteroplasmy	1	interval1491
Hypertension	Intermediate heteroplasmy	0.380176	interval1492
Hypertension	Intermediate heteroplasmy	0.14119	interval1493
Hypertension	Intermediate heteroplasmy	0.178551	interval1494
Hypertension	Intermediate heteroplasmy	0.216948	interval1495
Hypertension	Intermediate heteroplasmy	0.166453	interval1496
Hypertension	Intermediate heteroplasmy	0.056743	interval1497
Hypertension	Intermediate heteroplasmy	0.0507056	interval1498
Hypertension	Intermediate heteroplasmy	0.0517081	interval1499
Hypertension	Intermediate heteroplasmy	0.0614034	interval1500
Hypertension	Intermediate heteroplasmy	0.063174	interval1501
Hypertension	Intermediate heteroplasmy	0.0846362	interval1502
Hypertension	Intermediate heteroplasmy	0.13419	interval1503
Hypertension	Intermediate heteroplasmy	0.13472	interval1504
Hypertension	Intermediate heteroplasmy	0.0813596	interval1505
Hypertension	Intermediate heteroplasmy	0.0494408	interval1506
Hypertension	Intermediate heteroplasmy	0.439268	interval1507
Hypertension	Intermediate heteroplasmy	0.637442	interval1508
Hypertension	Intermediate heteroplasmy	0.605357	interval1509
Hypertension	Intermediate heteroplasmy	0.565429	interval1510
Hypertension	Intermediate heteroplasmy	0.567216	interval1511
Hypertension	Intermediate heteroplasmy	0.567216	interval1512
Hypertension	Intermediate heteroplasmy	0.567216	interval1513
Hypertension	Intermediate heteroplasmy	0.531422	interval1514
Hypertension	Intermediate heteroplasmy	0.819209	interval1515
Hypertension	Intermediate heteroplasmy	0.430076	interval1516
Hypertension	Intermediate heteroplasmy	0.438235	interval1517
Hypertension	Intermediate heteroplasmy	0.338332	interval1518
Hypertension	Intermediate heteroplasmy	0.32948	interval1519
Hypertension	Intermediate heteroplasmy	0.317072	interval1520
Hypertension	Intermediate heteroplasmy	0.331063	interval1521
Hypertension	Intermediate heteroplasmy	0.331581	interval1522
Hypertension	Intermediate heteroplasmy	0.352972	interval1523
Hypertension	Intermediate heteroplasmy	0.352972	interval1524
Hypertension	Intermediate heteroplasmy	0.352972	interval1525
Hypertension	Intermediate heteroplasmy	0.141363	interval1526
Hypertension	Intermediate heteroplasmy	0.775578	interval1527
Hypertension	Intermediate heteroplasmy	0.775578	interval1528
Hypertension	Intermediate heteroplasmy	0.736439	interval1529
Hypertension	Intermediate heteroplasmy	0.679675	interval1530
Hypertension	Intermediate heteroplasmy	0.878197	interval1531
Hypertension	Intermediate heteroplasmy	0.792279	interval1532
Hypertension	Intermediate heteroplasmy	0.892439	interval1533
Hypertension	Intermediate heteroplasmy	0.642069	interval1534
Hypertension	Intermediate heteroplasmy	0.64276	interval1535
Hypertension	Intermediate heteroplasmy	0.790868	interval1536
Hypertension	Intermediate heteroplasmy	0.478341	interval1537
Hypertension	Intermediate heteroplasmy	0.712051	interval1538
Hypertension	Intermediate heteroplasmy	0.75441	interval1539
Hypertension	Intermediate heteroplasmy	0.70578	interval1540
Hypertension	Intermediate heteroplasmy	0.520431	interval1541
Hypertension	Intermediate heteroplasmy	0.770796	interval1542
Hypertension	Intermediate heteroplasmy	0.788782	interval1543
Hypertension	Intermediate heteroplasmy	0.881193	interval1544
Hypertension	Intermediate heteroplasmy	1	interval1545
Hypertension	Intermediate heteroplasmy	0.749216	interval1546
Hypertension	Intermediate heteroplasmy	0.749216	interval1547
Hypertension	Intermediate heteroplasmy	0.537453	interval1548
Hypertension	Intermediate heteroplasmy	0.537453	interval1549
Hypertension	Intermediate heteroplasmy	0.545064	interval1550
Hypertension	Intermediate heteroplasmy	0.664664	interval1551
Hypertension	Intermediate heteroplasmy	0.664664	interval1552
Hypertension	Intermediate heteroplasmy	0.664664	interval1553
Hypertension	Intermediate heteroplasmy	0.910587	interval1554
Hypertension	Intermediate heteroplasmy	0.881627	interval1555
Hypertension	Intermediate heteroplasmy	1	interval1556
Hypertension	Intermediate heteroplasmy	1	interval1557
Hypertension	Intermediate heteroplasmy	0.916003	interval1558
Hypertension	Intermediate heteroplasmy	0.916003	interval1559
Hypertension	Intermediate heteroplasmy	0.816029	interval1560
Hypertension	Intermediate heteroplasmy	0.871318	interval1561
Hypertension	Intermediate heteroplasmy	0.837356	interval1562
Hypertension	Intermediate heteroplasmy	1	interval1563
Hypertension	Intermediate heteroplasmy	1	interval1564
Hypertension	Intermediate heteroplasmy	1	interval1565
Hypertension	Intermediate heteroplasmy	1	interval1566
Hypertension	Intermediate heteroplasmy	0.801085	interval1567
Hypertension	Intermediate heteroplasmy	0.637034	interval1568
Hypertension	Intermediate heteroplasmy	0.637034	interval1569
Hypertension	Intermediate heteroplasmy	0.367093	interval1570
Hypertension	Intermediate heteroplasmy	0.367093	interval1571
Hypertension	Intermediate heteroplasmy	0.373737	interval1572
Hypertension	Intermediate heteroplasmy	0.39355	interval1573
Hypertension	Intermediate heteroplasmy	0.186593	interval1574
Hypertension	Intermediate heteroplasmy	0.186593	interval1575
Hypertension	Intermediate heteroplasmy	0.186593	interval1576
Hypertension	Intermediate heteroplasmy	0.186593	interval1577
Hypertension	Intermediate heteroplasmy	0.379712	interval1578
Hypertension	Intermediate heteroplasmy	0.399109	interval1579
Hypertension	Intermediate heteroplasmy	0.399262	interval1580
Hypertension	Intermediate heteroplasmy	0.399262	interval1581
Hypertension	Intermediate heteroplasmy	0.394674	interval1582
Hypertension	Intermediate heteroplasmy	0.377928	interval1583
Hypertension	Intermediate heteroplasmy	0.308131	interval1584
Hypertension	Intermediate heteroplasmy	0.433432	interval1585
Hypertension	Intermediate heteroplasmy	0.447911	interval1586
Hypertension	Intermediate heteroplasmy	0.462822	interval1587
Hypertension	Intermediate heteroplasmy	0.453926	interval1588
Hypertension	Intermediate heteroplasmy	0.706384	interval1589
Hypertension	Intermediate heteroplasmy	0.74071	interval1590
Hypertension	Intermediate heteroplasmy	0.74071	interval1591
Hypertension	Intermediate heteroplasmy	0.77824	interval1592
Hypertension	Intermediate heteroplasmy	0.77824	interval1593
Hypertension	Intermediate heteroplasmy	0.530858	interval1594
Hypertension	Intermediate heteroplasmy	0.357364	interval1595
Hypertension	Intermediate heteroplasmy	0.372469	interval1596
Hypertension	Intermediate heteroplasmy	0.123182	interval1597
Hypertension	Intermediate heteroplasmy	0.113919	interval1598
Hypertension	Intermediate heteroplasmy	0.072892	interval1599
Hypertension	Intermediate heteroplasmy	0.111747	interval1600
Hypertension	Intermediate heteroplasmy	0.13396	interval1601
Hypertension	Intermediate heteroplasmy	0.139517	interval1602
Hypertension	Intermediate heteroplasmy	0.146443	interval1603
Hypertension	Intermediate heteroplasmy	0.169868	interval1604
Hypertension	Intermediate heteroplasmy	0.18296	interval1605
Hypertension	Intermediate heteroplasmy	0.161795	interval1606
Hypertension	Intermediate heteroplasmy	0.0153785	interval1607
Hypertension	Intermediate heteroplasmy	0.0111093	interval1608
Hypertension	Intermediate heteroplasmy	0.0172356	interval1609
Hypertension	Intermediate heteroplasmy	0.0225442	interval1610
Hypertension	Intermediate heteroplasmy	0.052702	interval1611
Hypertension	Intermediate heteroplasmy	0.102972	interval1612
Hypertension	Intermediate heteroplasmy	0.0355411	interval1613
Hypertension	Intermediate heteroplasmy	0.033224	interval1614
Hypertension	Intermediate heteroplasmy	0.0315266	interval1615
Hypertension	Intermediate heteroplasmy	0.108772	interval1616
Hypertension	Intermediate heteroplasmy	0.181244	interval1617
Hypertension	Intermediate heteroplasmy	0.0998799	interval1618
Hypertension	Intermediate heteroplasmy	0.135111	interval1619
Hypertension	Intermediate heteroplasmy	0.144671	interval1620
Hypertension	Intermediate heteroplasmy	0.160532	interval1621
Hypertension	Intermediate heteroplasmy	0.220164	interval1622
Hypertension	Intermediate heteroplasmy	0.541729	interval1623
Hypertension	Intermediate heteroplasmy	0.456582	interval1624
Hypertension	Intermediate heteroplasmy	0.345391	interval1625
Hypertension	Intermediate heteroplasmy	0.249367	interval1626
Hypertension	Intermediate heteroplasmy	0.209366	interval1627
Hypertension	Intermediate heteroplasmy	0.205651	interval1628
Hypertension	Intermediate heteroplasmy	0.218089	interval1629
Hypertension	Intermediate heteroplasmy	0.348361	interval1630
Hypertension	Intermediate heteroplasmy	0.348642	interval1631
Hypertension	Intermediate heteroplasmy	0.335693	interval1632
Hypertension	Intermediate heteroplasmy	0.234198	interval1633
Hypertension	Intermediate heteroplasmy	0.223951	interval1634
Hypertension	Intermediate heteroplasmy	0.442722	interval1635
Hypertension	Intermediate heteroplasmy	0.563054	interval1636
Hypertension	Intermediate heteroplasmy	0.548661	interval1637
Hypertension	Intermediate heteroplasmy	0.548661	interval1638
Hypertension	Intermediate heteroplasmy	0.548661	interval1639
Hypertension	Intermediate heteroplasmy	1	interval1640
Hypertension	Intermediate heteroplasmy	0.387452	interval1641
Ischemic Stroke	Intermediate heteroplasmy	0.456607	interval2
Ischemic Stroke	Intermediate heteroplasmy	0.401585	interval3
Ischemic Stroke	Intermediate heteroplasmy	0.315878	interval4
Ischemic Stroke	Intermediate heteroplasmy	0.744417	interval5
Ischemic Stroke	Intermediate heteroplasmy	0.840249	interval6
Ischemic Stroke	Intermediate heteroplasmy	0.83738	interval7
Ischemic Stroke	Intermediate heteroplasmy	0.83738	interval8
Ischemic Stroke	Intermediate heteroplasmy	0.895438	interval9
Ischemic Stroke	Intermediate heteroplasmy	0.807048	interval10
Ischemic Stroke	Intermediate heteroplasmy	0.737176	interval11
Ischemic Stroke	Intermediate heteroplasmy	0.862588	interval12
Ischemic Stroke	Intermediate heteroplasmy	0.911382	interval13
Ischemic Stroke	Intermediate heteroplasmy	1	interval14
Ischemic Stroke	Intermediate heteroplasmy	1	interval15
Ischemic Stroke	Intermediate heteroplasmy	0.62024	interval16
Ischemic Stroke	Intermediate heteroplasmy	0.579123	interval17
Ischemic Stroke	Intermediate heteroplasmy	0.652755	interval18
Ischemic Stroke	Intermediate heteroplasmy	1	interval19
Ischemic Stroke	Intermediate heteroplasmy	1	interval20
Ischemic Stroke	Intermediate heteroplasmy	0.851775	interval21
Ischemic Stroke	Intermediate heteroplasmy	0.625436	interval22
Ischemic Stroke	Intermediate heteroplasmy	0.640472	interval23
Ischemic Stroke	Intermediate heteroplasmy	0.875807	interval24
Ischemic Stroke	Intermediate heteroplasmy	0.749348	interval25
Ischemic Stroke	Intermediate heteroplasmy	0.53931	interval26
Ischemic Stroke	Intermediate heteroplasmy	0.496181	interval27
Ischemic Stroke	Intermediate heteroplasmy	0.395938	interval28
Ischemic Stroke	Intermediate heteroplasmy	0.578138	interval29
Ischemic Stroke	Intermediate heteroplasmy	0.565495	interval30
Ischemic Stroke	Intermediate heteroplasmy	0.560685	interval31
Ischemic Stroke	Intermediate heteroplasmy	0.842983	interval32
Ischemic Stroke	Intermediate heteroplasmy	0.399004	interval33
Ischemic Stroke	Intermediate heteroplasmy	0.35364	interval34
Ischemic Stroke	Intermediate heteroplasmy	0.273224	interval35
Ischemic Stroke	Intermediate heteroplasmy	0.618023	interval36
Ischemic Stroke	Intermediate heteroplasmy	0.763568	interval37
Ischemic Stroke	Intermediate heteroplasmy	0.425195	interval38
Ischemic Stroke	Intermediate heteroplasmy	0.342521	interval39
Ischemic Stroke	Intermediate heteroplasmy	0.249547	interval40
Ischemic Stroke	Intermediate heteroplasmy	0.174468	interval41
Ischemic Stroke	Intermediate heteroplasmy	0.169352	interval42
Ischemic Stroke	Intermediate heteroplasmy	0.177263	interval43
Ischemic Stroke	Intermediate heteroplasmy	0.256701	interval44
Ischemic Stroke	Intermediate heteroplasmy	0.460211	interval45
Ischemic Stroke	Intermediate heteroplasmy	0.580888	interval46
Ischemic Stroke	Intermediate heteroplasmy	0.250411	interval47
Ischemic Stroke	Intermediate heteroplasmy	0.716474	interval48
Ischemic Stroke	Intermediate heteroplasmy	0.599678	interval49
Ischemic Stroke	Intermediate heteroplasmy	0.623387	interval50
Ischemic Stroke	Intermediate heteroplasmy	0.271356	interval51
Ischemic Stroke	Intermediate heteroplasmy	0.266875	interval52
Ischemic Stroke	Intermediate heteroplasmy	0.255985	interval53
Ischemic Stroke	Intermediate heteroplasmy	0.434814	interval54
Ischemic Stroke	Intermediate heteroplasmy	0.75915	interval55
Ischemic Stroke	Intermediate heteroplasmy	0.820323	interval56
Ischemic Stroke	Intermediate heteroplasmy	0.822653	interval57
Ischemic Stroke	Intermediate heteroplasmy	0.249066	interval58
Ischemic Stroke	Intermediate heteroplasmy	0.249066	interval59
Ischemic Stroke	Intermediate heteroplasmy	0.548875	interval60
Ischemic Stroke	Intermediate heteroplasmy	0.548875	interval61
Ischemic Stroke	Intermediate heteroplasmy	0.548875	interval62
Ischemic Stroke	Intermediate heteroplasmy	0.463871	interval63
Ischemic Stroke	Intermediate heteroplasmy	0.656186	interval64
Ischemic Stroke	Intermediate heteroplasmy	0.660564	interval65
Ischemic Stroke	Intermediate heteroplasmy	0.309681	interval66
Ischemic Stroke	Intermediate heteroplasmy	0.356543	interval67
Ischemic Stroke	Intermediate heteroplasmy	0.356543	interval68
Ischemic Stroke	Intermediate heteroplasmy	0.356543	interval69
Ischemic Stroke	Intermediate heteroplasmy	0.555566	interval70
Ischemic Stroke	Intermediate heteroplasmy	0.638879	interval71
Ischemic Stroke	Intermediate heteroplasmy	0.590878	interval72
Ischemic Stroke	Intermediate heteroplasmy	0.604374	interval73
Ischemic Stroke	Intermediate heteroplasmy	0.604374	interval74
Ischemic Stroke	Intermediate heteroplasmy	0.604374	interval75
Ischemic Stroke	Intermediate heteroplasmy	0.611101	interval76
Ischemic Stroke	Intermediate heteroplasmy	0.612645	interval77
Ischemic Stroke	Intermediate heteroplasmy	0.613492	interval78
Ischemic Stroke	Intermediate heteroplasmy	0.613492	interval79
Ischemic Stroke	Intermediate heteroplasmy	0.533878	interval80
Ischemic Stroke	Intermediate heteroplasmy	0.697972	interval81
Ischemic Stroke	Intermediate heteroplasmy	0.701837	interval82
Ischemic Stroke	Intermediate heteroplasmy	0.701837	interval83
Ischemic Stroke	Intermediate heteroplasmy	0.701837	interval84
Ischemic Stroke	Intermediate heteroplasmy	0.625275	interval85
Ischemic Stroke	Intermediate heteroplasmy	0.609983	interval86
Ischemic Stroke	Intermediate heteroplasmy	0.604436	interval87
Ischemic Stroke	Intermediate heteroplasmy	0.550736	interval88
Ischemic Stroke	Intermediate heteroplasmy	0.549627	interval89
Ischemic Stroke	Intermediate heteroplasmy	0.607518	interval90
Ischemic Stroke	Intermediate heteroplasmy	0.607518	interval91
Ischemic Stroke	Intermediate heteroplasmy	0.607518	interval92
Ischemic Stroke	Intermediate heteroplasmy	0.607518	interval93
Ischemic Stroke	Intermediate heteroplasmy	0.607518	interval94
Ischemic Stroke	Intermediate heteroplasmy	0.443699	interval95
Ischemic Stroke	Intermediate heteroplasmy	0.4418	interval96
Ischemic Stroke	Intermediate heteroplasmy	0.416299	interval97
Ischemic Stroke	Intermediate heteroplasmy	0.416299	interval98
Ischemic Stroke	Intermediate heteroplasmy	1	interval99
Ischemic Stroke	Intermediate heteroplasmy	1	interval100
Ischemic Stroke	Intermediate heteroplasmy	1	interval102
Ischemic Stroke	Intermediate heteroplasmy	1	interval103
Ischemic Stroke	Intermediate heteroplasmy	1	interval104
Ischemic Stroke	Intermediate heteroplasmy	1	interval105
Ischemic Stroke	Intermediate heteroplasmy	1	interval106
Ischemic Stroke	Intermediate heteroplasmy	1	interval107
Ischemic Stroke	Intermediate heteroplasmy	1	interval108
Ischemic Stroke	Intermediate heteroplasmy	1	interval109
Ischemic Stroke	Intermediate heteroplasmy	1	interval110
Ischemic Stroke	Intermediate heteroplasmy	0.107789	interval111
Ischemic Stroke	Intermediate heteroplasmy	0.405981	interval112
Ischemic Stroke	Intermediate heteroplasmy	0.405981	interval113
Ischemic Stroke	Intermediate heteroplasmy	0.381897	interval114
Ischemic Stroke	Intermediate heteroplasmy	0.618703	interval115
Ischemic Stroke	Intermediate heteroplasmy	0.618703	interval116
Ischemic Stroke	Intermediate heteroplasmy	0.618703	interval117
Ischemic Stroke	Intermediate heteroplasmy	0.618703	interval118
Ischemic Stroke	Intermediate heteroplasmy	0.368094	interval119
Ischemic Stroke	Intermediate heteroplasmy	0.368094	interval120
Ischemic Stroke	Intermediate heteroplasmy	0.665456	interval121
Ischemic Stroke	Intermediate heteroplasmy	0.642073	interval122
Ischemic Stroke	Intermediate heteroplasmy	0.642073	interval123
Ischemic Stroke	Intermediate heteroplasmy	0.636398	interval124
Ischemic Stroke	Intermediate heteroplasmy	0.702403	interval125
Ischemic Stroke	Intermediate heteroplasmy	0.702403	interval126
Ischemic Stroke	Intermediate heteroplasmy	0.702403	interval127
Ischemic Stroke	Intermediate heteroplasmy	0.702403	interval128
Ischemic Stroke	Intermediate heteroplasmy	0.677348	interval129
Ischemic Stroke	Intermediate heteroplasmy	0.653193	interval130
Ischemic Stroke	Intermediate heteroplasmy	0.193161	interval131
Ischemic Stroke	Intermediate heteroplasmy	0.174991	interval132
Ischemic Stroke	Intermediate heteroplasmy	0.124572	interval133
Ischemic Stroke	Intermediate heteroplasmy	0.284049	interval134
Ischemic Stroke	Intermediate heteroplasmy	0.284049	interval135
Ischemic Stroke	Intermediate heteroplasmy	0.284049	interval136
Ischemic Stroke	Intermediate heteroplasmy	0.284049	interval137
Ischemic Stroke	Intermediate heteroplasmy	0.284049	interval138
Ischemic Stroke	Intermediate heteroplasmy	0.284049	interval139
Ischemic Stroke	Intermediate heteroplasmy	0.284049	interval140
Ischemic Stroke	Intermediate heteroplasmy	0.394158	interval141
Ischemic Stroke	Intermediate heteroplasmy	0.394158	interval142
Ischemic Stroke	Intermediate heteroplasmy	0.378596	interval143
Ischemic Stroke	Intermediate heteroplasmy	0.229048	interval144
Ischemic Stroke	Intermediate heteroplasmy	0.229048	interval145
Ischemic Stroke	Intermediate heteroplasmy	0.406029	interval146
Ischemic Stroke	Intermediate heteroplasmy	0.406029	interval147
Ischemic Stroke	Intermediate heteroplasmy	0.442344	interval148
Ischemic Stroke	Intermediate heteroplasmy	0.442344	interval149
Ischemic Stroke	Intermediate heteroplasmy	0.722324	interval150
Ischemic Stroke	Intermediate heteroplasmy	1	interval151
Ischemic Stroke	Intermediate heteroplasmy	1	interval152
Ischemic Stroke	Intermediate heteroplasmy	1	interval153
Ischemic Stroke	Intermediate heteroplasmy	0.52942	interval154
Ischemic Stroke	Intermediate heteroplasmy	0.575323	interval155
Ischemic Stroke	Intermediate heteroplasmy	0.547377	interval156
Ischemic Stroke	Intermediate heteroplasmy	0.539619	interval157
Ischemic Stroke	Intermediate heteroplasmy	0.522786	interval158
Ischemic Stroke	Intermediate heteroplasmy	0.522786	interval159
Ischemic Stroke	Intermediate heteroplasmy	0.491367	interval160
Ischemic Stroke	Intermediate heteroplasmy	0.470455	interval161
Ischemic Stroke	Intermediate heteroplasmy	0.480301	interval162
Ischemic Stroke	Intermediate heteroplasmy	0.503281	interval163
Ischemic Stroke	Intermediate heteroplasmy	0.429068	interval164
Ischemic Stroke	Intermediate heteroplasmy	0.396492	interval165
Ischemic Stroke	Intermediate heteroplasmy	0.500516	interval166
Ischemic Stroke	Intermediate heteroplasmy	0.503258	interval167
Ischemic Stroke	Intermediate heteroplasmy	0.562434	interval168
Ischemic Stroke	Intermediate heteroplasmy	0.596992	interval169
Ischemic Stroke	Intermediate heteroplasmy	0.48508	interval170
Ischemic Stroke	Intermediate heteroplasmy	0.900958	interval171
Ischemic Stroke	Intermediate heteroplasmy	1	interval172
Ischemic Stroke	Intermediate heteroplasmy	1	interval173
Ischemic Stroke	Intermediate heteroplasmy	1	interval174
Ischemic Stroke	Intermediate heteroplasmy	1	interval175
Ischemic Stroke	Intermediate heteroplasmy	1	interval176
Ischemic Stroke	Intermediate heteroplasmy	0.793606	interval177
Ischemic Stroke	Intermediate heteroplasmy	0.622393	interval178
Ischemic Stroke	Intermediate heteroplasmy	0.620815	interval179
Ischemic Stroke	Intermediate heteroplasmy	0.627456	interval180
Ischemic Stroke	Intermediate heteroplasmy	0.396791	interval181
Ischemic Stroke	Intermediate heteroplasmy	0.396791	interval182
Ischemic Stroke	Intermediate heteroplasmy	0.396791	interval183
Ischemic Stroke	Intermediate heteroplasmy	0.348012	interval184
Ischemic Stroke	Intermediate heteroplasmy	0.326612	interval185
Ischemic Stroke	Intermediate heteroplasmy	0.114999	interval186
Ischemic Stroke	Intermediate heteroplasmy	0.114999	interval187
Ischemic Stroke	Intermediate heteroplasmy	0.201071	interval188
Ischemic Stroke	Intermediate heteroplasmy	0.135631	interval189
Ischemic Stroke	Intermediate heteroplasmy	0.472077	interval190
Ischemic Stroke	Intermediate heteroplasmy	0.472077	interval191
Ischemic Stroke	Intermediate heteroplasmy	0.0814548	interval192
Ischemic Stroke	Intermediate heteroplasmy	0.0814548	interval193
Ischemic Stroke	Intermediate heteroplasmy	0.0814548	interval194
Ischemic Stroke	Intermediate heteroplasmy	0.0814548	interval195
Ischemic Stroke	Intermediate heteroplasmy	0.0814548	interval196
Ischemic Stroke	Intermediate heteroplasmy	0.127899	interval197
Ischemic Stroke	Intermediate heteroplasmy	0.147166	interval198
Ischemic Stroke	Intermediate heteroplasmy	0.147166	interval199
Ischemic Stroke	Intermediate heteroplasmy	0.139818	interval200
Ischemic Stroke	Intermediate heteroplasmy	0.0786965	interval201
Ischemic Stroke	Intermediate heteroplasmy	0.710286	interval202
Ischemic Stroke	Intermediate heteroplasmy	0.710286	interval203
Ischemic Stroke	Intermediate heteroplasmy	0.721863	interval204
Ischemic Stroke	Intermediate heteroplasmy	0.281449	interval205
Ischemic Stroke	Intermediate heteroplasmy	0.266174	interval206
Ischemic Stroke	Intermediate heteroplasmy	0.100829	interval207
Ischemic Stroke	Intermediate heteroplasmy	0.0966399	interval208
Ischemic Stroke	Intermediate heteroplasmy	0.0966399	interval209
Ischemic Stroke	Intermediate heteroplasmy	0.0908165	interval210
Ischemic Stroke	Intermediate heteroplasmy	0.0991552	interval211
Ischemic Stroke	Intermediate heteroplasmy	0.0991552	interval212
Ischemic Stroke	Intermediate heteroplasmy	0.0991552	interval213
Ischemic Stroke	Intermediate heteroplasmy	0.0991552	interval214
Ischemic Stroke	Intermediate heteroplasmy	0.726647	interval215
Ischemic Stroke	Intermediate heteroplasmy	0.315951	interval216
Ischemic Stroke	Intermediate heteroplasmy	0.314759	interval217
Ischemic Stroke	Intermediate heteroplasmy	0.258455	interval218
Ischemic Stroke	Intermediate heteroplasmy	0.258237	interval219
Ischemic Stroke	Intermediate heteroplasmy	0.15125	interval220
Ischemic Stroke	Intermediate heteroplasmy	0.13684	interval221
Ischemic Stroke	Intermediate heteroplasmy	0.142006	interval222
Ischemic Stroke	Intermediate heteroplasmy	0.145857	interval223
Ischemic Stroke	Intermediate heteroplasmy	0.146723	interval224
Ischemic Stroke	Intermediate heteroplasmy	0.139408	interval225
Ischemic Stroke	Intermediate heteroplasmy	0.115858	interval226
Ischemic Stroke	Intermediate heteroplasmy	0.111642	interval227
Ischemic Stroke	Intermediate heteroplasmy	0.111642	interval228
Ischemic Stroke	Intermediate heteroplasmy	0.124665	interval229
Ischemic Stroke	Intermediate heteroplasmy	0.102954	interval230
Ischemic Stroke	Intermediate heteroplasmy	0.10975	interval231
Ischemic Stroke	Intermediate heteroplasmy	0.10975	interval232
Ischemic Stroke	Intermediate heteroplasmy	0.10975	interval233
Ischemic Stroke	Intermediate heteroplasmy	0.10524	interval234
Ischemic Stroke	Intermediate heteroplasmy	0.10524	interval235
Ischemic Stroke	Intermediate heteroplasmy	0.0653624	interval236
Ischemic Stroke	Intermediate heteroplasmy	0.0653624	interval237
Ischemic Stroke	Intermediate heteroplasmy	0.0653624	interval238
Ischemic Stroke	Intermediate heteroplasmy	0.0317345	interval239
Ischemic Stroke	Intermediate heteroplasmy	0.476157	interval240
Ischemic Stroke	Intermediate heteroplasmy	0.176993	interval241
Ischemic Stroke	Intermediate heteroplasmy	1	interval242
Ischemic Stroke	Intermediate heteroplasmy	1	interval243
Ischemic Stroke	Intermediate heteroplasmy	1	interval244
Ischemic Stroke	Intermediate heteroplasmy	1	interval245
Ischemic Stroke	Intermediate heteroplasmy	0.163016	interval246
Ischemic Stroke	Intermediate heteroplasmy	0.163016	interval247
Ischemic Stroke	Intermediate heteroplasmy	0.163016	interval248
Ischemic Stroke	Intermediate heteroplasmy	0.163016	interval249
Ischemic Stroke	Intermediate heteroplasmy	0.163016	interval250
Ischemic Stroke	Intermediate heteroplasmy	0.457461	interval251
Ischemic Stroke	Intermediate heteroplasmy	0.457461	interval252
Ischemic Stroke	Intermediate heteroplasmy	0.472608	interval253
Ischemic Stroke	Intermediate heteroplasmy	0.472608	interval254
Ischemic Stroke	Intermediate heteroplasmy	0.656801	interval255
Ischemic Stroke	Intermediate heteroplasmy	0.690212	interval256
Ischemic Stroke	Intermediate heteroplasmy	0.690212	interval257
Ischemic Stroke	Intermediate heteroplasmy	0.690212	interval258
Ischemic Stroke	Intermediate heteroplasmy	0.690212	interval259
Ischemic Stroke	Intermediate heteroplasmy	0.690212	interval260
Ischemic Stroke	Intermediate heteroplasmy	0.55224	interval261
Ischemic Stroke	Intermediate heteroplasmy	0.55224	interval262
Ischemic Stroke	Intermediate heteroplasmy	0.609174	interval263
Ischemic Stroke	Intermediate heteroplasmy	0.629212	interval264
Ischemic Stroke	Intermediate heteroplasmy	0.24995	interval265
Ischemic Stroke	Intermediate heteroplasmy	0.713078	interval266
Ischemic Stroke	Intermediate heteroplasmy	0.831091	interval267
Ischemic Stroke	Intermediate heteroplasmy	0.850418	interval268
Ischemic Stroke	Intermediate heteroplasmy	1	interval269
Ischemic Stroke	Intermediate heteroplasmy	1	interval270
Ischemic Stroke	Intermediate heteroplasmy	0.338404	interval271
Ischemic Stroke	Intermediate heteroplasmy	0.319892	interval272
Ischemic Stroke	Intermediate heteroplasmy	0.319892	interval273
Ischemic Stroke	Intermediate heteroplasmy	0.0625852	interval274
Ischemic Stroke	Intermediate heteroplasmy	0.0313695	interval275
Ischemic Stroke	Intermediate heteroplasmy	0.0161603	interval276
Ischemic Stroke	Intermediate heteroplasmy	0.0159858	interval277
Ischemic Stroke	Intermediate heteroplasmy	0.0213349	interval278
Ischemic Stroke	Intermediate heteroplasmy	0.0215936	interval279
Ischemic Stroke	Intermediate heteroplasmy	0.0203409	interval280
Ischemic Stroke	Intermediate heteroplasmy	0.0982771	interval281
Ischemic Stroke	Intermediate heteroplasmy	0.0979736	interval282
Ischemic Stroke	Intermediate heteroplasmy	0.0979736	interval283
Ischemic Stroke	Intermediate heteroplasmy	0.60417	interval284
Ischemic Stroke	Intermediate heteroplasmy	0.60417	interval285
Ischemic Stroke	Intermediate heteroplasmy	0.506565	interval286
Ischemic Stroke	Intermediate heteroplasmy	0.506565	interval287
Ischemic Stroke	Intermediate heteroplasmy	0.506565	interval288
Ischemic Stroke	Intermediate heteroplasmy	1	interval289
Ischemic Stroke	Intermediate heteroplasmy	1	interval290
Ischemic Stroke	Intermediate heteroplasmy	1	interval291
Ischemic Stroke	Intermediate heteroplasmy	1	interval292
Ischemic Stroke	Intermediate heteroplasmy	1	interval293
Ischemic Stroke	Intermediate heteroplasmy	1	interval294
Ischemic Stroke	Intermediate heteroplasmy	0.663446	interval295
Ischemic Stroke	Intermediate heteroplasmy	0.663446	interval296
Ischemic Stroke	Intermediate heteroplasmy	0.663446	interval297
Ischemic Stroke	Intermediate heteroplasmy	0.6939	interval298
Ischemic Stroke	Intermediate heteroplasmy	0.6939	interval299
Ischemic Stroke	Intermediate heteroplasmy	0.6939	interval300
Ischemic Stroke	Intermediate heteroplasmy	0.6939	interval301
Ischemic Stroke	Intermediate heteroplasmy	0.6939	interval302
Ischemic Stroke	Intermediate heteroplasmy	0.6939	interval303
Ischemic Stroke	Intermediate heteroplasmy	0.6939	interval304
Ischemic Stroke	Intermediate heteroplasmy	0.379342	interval305
Ischemic Stroke	Intermediate heteroplasmy	0.379342	interval306
Ischemic Stroke	Intermediate heteroplasmy	0.482717	interval307
Ischemic Stroke	Intermediate heteroplasmy	0.371145	interval308
Ischemic Stroke	Intermediate heteroplasmy	0.371145	interval309
Ischemic Stroke	Intermediate heteroplasmy	0.371145	interval310
Ischemic Stroke	Intermediate heteroplasmy	0.260788	interval311
Ischemic Stroke	Intermediate heteroplasmy	0.425537	interval312
Ischemic Stroke	Intermediate heteroplasmy	0.32333	interval313
Ischemic Stroke	Intermediate heteroplasmy	0.355653	interval314
Ischemic Stroke	Intermediate heteroplasmy	0.355653	interval315
Ischemic Stroke	Intermediate heteroplasmy	0.314918	interval316
Ischemic Stroke	Intermediate heteroplasmy	0.332832	interval317
Ischemic Stroke	Intermediate heteroplasmy	0.343747	interval318
Ischemic Stroke	Intermediate heteroplasmy	0.34104	interval319
Ischemic Stroke	Intermediate heteroplasmy	0.34104	interval320
Ischemic Stroke	Intermediate heteroplasmy	0.634957	interval321
Ischemic Stroke	Intermediate heteroplasmy	0.464714	interval322
Ischemic Stroke	Intermediate heteroplasmy	0.701634	interval323
Ischemic Stroke	Intermediate heteroplasmy	0.737137	interval324
Ischemic Stroke	Intermediate heteroplasmy	0.365101	interval325
Ischemic Stroke	Intermediate heteroplasmy	0.390547	interval326
Ischemic Stroke	Intermediate heteroplasmy	0.390547	interval327
Ischemic Stroke	Intermediate heteroplasmy	0.390547	interval328
Ischemic Stroke	Intermediate heteroplasmy	0.742694	interval329
Ischemic Stroke	Intermediate heteroplasmy	0.768087	interval330
Ischemic Stroke	Intermediate heteroplasmy	0.768917	interval331
Ischemic Stroke	Intermediate heteroplasmy	0.768917	interval332
Ischemic Stroke	Intermediate heteroplasmy	0.596996	interval333
Ischemic Stroke	Intermediate heteroplasmy	0.542671	interval334
Ischemic Stroke	Intermediate heteroplasmy	0.836647	interval335
Ischemic Stroke	Intermediate heteroplasmy	0.85612	interval336
Ischemic Stroke	Intermediate heteroplasmy	1	interval337
Ischemic Stroke	Intermediate heteroplasmy	0.878145	interval338
Ischemic Stroke	Intermediate heteroplasmy	0.736595	interval339
Ischemic Stroke	Intermediate heteroplasmy	0.663336	interval340
Ischemic Stroke	Intermediate heteroplasmy	0.739987	interval341
Ischemic Stroke	Intermediate heteroplasmy	0.748995	interval342
Ischemic Stroke	Intermediate heteroplasmy	0.658261	interval343
Ischemic Stroke	Intermediate heteroplasmy	0.65608	interval344
Ischemic Stroke	Intermediate heteroplasmy	1	interval345
Ischemic Stroke	Intermediate heteroplasmy	0.87806	interval346
Ischemic Stroke	Intermediate heteroplasmy	0.889436	interval347
Ischemic Stroke	Intermediate heteroplasmy	0.87492	interval348
Ischemic Stroke	Intermediate heteroplasmy	0.751271	interval349
Ischemic Stroke	Intermediate heteroplasmy	0.788063	interval350
Ischemic Stroke	Intermediate heteroplasmy	0.66813	interval351
Ischemic Stroke	Intermediate heteroplasmy	0.7582	interval352
Ischemic Stroke	Intermediate heteroplasmy	0.7582	interval353
Ischemic Stroke	Intermediate heteroplasmy	0.697767	interval354
Ischemic Stroke	Intermediate heteroplasmy	0.88658	interval355
Ischemic Stroke	Intermediate heteroplasmy	0.889313	interval356
Ischemic Stroke	Intermediate heteroplasmy	0.889313	interval357
Ischemic Stroke	Intermediate heteroplasmy	1	interval358
Ischemic Stroke	Intermediate heteroplasmy	1	interval359
Ischemic Stroke	Intermediate heteroplasmy	0.797777	interval360
Ischemic Stroke	Intermediate heteroplasmy	0.74742	interval361
Ischemic Stroke	Intermediate heteroplasmy	0.822951	interval362
Ischemic Stroke	Intermediate heteroplasmy	0.822951	interval363
Ischemic Stroke	Intermediate heteroplasmy	1	interval364
Ischemic Stroke	Intermediate heteroplasmy	0.870366	interval365
Ischemic Stroke	Intermediate heteroplasmy	0.822968	interval366
Ischemic Stroke	Intermediate heteroplasmy	0.810917	interval367
Ischemic Stroke	Intermediate heteroplasmy	0.339244	interval368
Ischemic Stroke	Intermediate heteroplasmy	0.341853	interval369
Ischemic Stroke	Intermediate heteroplasmy	0.327964	interval370
Ischemic Stroke	Intermediate heteroplasmy	0.342035	interval371
Ischemic Stroke	Intermediate heteroplasmy	0.359274	interval372
Ischemic Stroke	Intermediate heteroplasmy	0.655048	interval373
Ischemic Stroke	Intermediate heteroplasmy	0.466355	interval374
[truncated: 7,484 more rows]
