# Supplementary material for: Heteroplasmic mitochondrial DNA variants in cardiovascular diseases
Source: PLoS Genet. 2022 Apr 1;18(4):e1010068. doi: 10.1371/journal.pgen.1010068 (PMC9007378; doi:10.1371/journal.pgen.1010068)
Supplement: S5 Dataset — The table reports the P-values and test statistics of the one-tail two-proportions Z test performed between the major and minor mtDNA arcs, comparing the nucleotide substitution counts per-strand in the two arcs. P-values are reported for each nucleotide substitution, for each mtDNA strand and CVD phenotype/control group analyzed. In bold black are P < 0.05 (without taking into account multiple test comparisons), while P-values in bold red indicate P < 0.003 (taking into account multiple test comparisons). (XLSX) [file pgen.1010068.s006.xlsx]

## Sheet: two-proportions Z test results
			Major arc		Minor arc		Two-proportions Z test
Phenotype	Nt change	Strand	Count	Tot n changes	Count	Tot n changes	P-value (greater; Major arc > Minor arc)	X-squared	95% Conf Int. Lower	95% Conf Int. Upper	P-value (less; Major arc < Minor arc)	X-squared	95% Conf Int. Lower	95% Conf Int. Upper
HTN	C>T	H	48	216	22	115	0.34	0.26476	-0.0519329	1	0.6966	0.26476	-1	0.113769
IHD	C>T	H	69	263	28	143	0.08374	1.9053	-0.00934312	1	0.9163	1.9053	-1	0.14245
IS	C>T	H	101	371	49	214	0.1455	1.1152	-0.0210558	1	0.8545	1.1152	-1	0.107586
Control	C>T	H	13	62	9	31	0.727	0.36468	-0.263625	1	0.273	0.36468	-1	0.102335
HTN	C>T	L	32	216	24	115	0.8934	1.5502	-0.141142	1	0.1066	1.5502	-1	0.0200472
IHD	C>T	L	38	263	58	143	1	33.549	-0.342879	1	3.474e-09	33.549	-1	-0.179336
IS	C>T	L	47	371	40	214	0.9679	3.4278	-0.116148	1	0.03205	3.4278	-1	-0.00431455
Control	C>T	L	11	62	8	31	0.7378	0.40514	-0.256756	1	0.2622	0.40514	-1	0.0954661
HTN	T>C	H	51	216	26	115	0.4725	0.0047503	-0.076486	1	0.5275	0.0047503	-1	0.0965343
IHD	T>C	H	57	263	27	143	0.2963	0.28633	-0.0456267	1	0.7037	0.28633	-1	0.101464
IS	T>C	H	79	371	67	214	0.9953	6.7428	-0.166609	1	0.004706	6.7428	-1	-0.0336832
Control	T>C	H	15	62	8	31	0.5	2.3739e-31	-0.189464	1	0.5	2.3739e-31	-1	0.157206
HTN	T>C	L	67	216	40	115	0.7169	0.3292	-0.133841	1	0.2831	0.3292	-1	0.3292
IHD	T>C	L	84	263	28	143	0.005462	6.4776	0.0459716	1	0.9945	6.4776	-1	0.201203
IS	T>C	L	126	371	57	214	0.0402	3.0569	0.00550459	1	0.9598	3.0569	-1	0.14103
Control	T>C	L	22	62	5	31	0.04493	2.8769	2.8769	1	0.9551	2.8769	-1	0.365377
Significant P-value threshold (no correction)	0.05
Bonferroni corrected significance P-value threshold	0.003125
